# Supplementary material for: Measurement characteristics of WHODAS 2.0 and WHODAS-Child: a systematic review of global psychometric studies in specific populations since 2010
Source: Front Psychiatry. 2026 Jan 26;17:1737452. doi: 10.3389/fpsyt.2026.1737452 (PMC12883983; doi:10.3389/fpsyt.2026.1737452)
Supplement: Supplementary file 2 [file Table1.xlsx]

## Sheet: Raw Data
Supplementary Material to "Measurement characteristics of WHODAS 2.0 and WHODAS-Child: A systematic review of global psychometric studies in specific populations since 2010" by Stefano Federici, Alessandro Tosti, Elena A. Russo, and Lorenzo Conigli																																						Chronbach's alpha
AUTHOR(S)	YEAR	TITLE	STUDY DESIGN	SOURCE	RESEARCH FIELD	POPULATION	COUNTRY	LANGUAGE	SAMPLE SIZE	12 N/A	12 INTERVIEW	12 SELF	12 PROXY	36 N/A	36 INTERVIEW	36 SELF	36 PROXY	N/A	32 and MODIFIED	CHILD	MEASURES CORRELATED	rho	r	r²	Kendall's Tau	Kendall's Tau-B	Inter-Item Correlation Convergent Validity (rho)	Item-Total Correlation Convergent Validity (r)	Convergent Validity (Kendall's rank correlation)	Convergent Validity (rho)	Convergent Validity (ICC)	Concurrent Validity (Cohen d)	Concurrent Validity (α Cronbach)	Principal Component Analysis	Exploratory Factor Analysis	Confirmatory Tetrad Analysis	Confirmatory Factor Analysis	Cognition	Mobility	Self-care	Getting Along	Life Activities (Total)	Life Activities (Household)	Domain Life activities (School/Work)	Participation	12-item	36-item	McDonald’s ω	Inter-Item Correlation (r)
Abdin et al, 2023	2023	Validation of the 12‐item World Health Organization Disability Assessment Schedule 2.0 in individuals with schizophrenia, depression, anxiety, and diabetes in Singapore	Cross-sectional Study	PLOS ONE	Mental Health; Dietology	Schizphrenia; Depression; Anxiety; Diabetes	Singapore	English	1076			1									WHODAS 2.0 Interviewer Form (12 Item)																1 Factor									0.91*** (Schizophrenia); 0.89** (Depression); 0.92*** (Anxiety); 0.92*** (Diabetes)
																					WHODAS 2.0 Proxy Form (12 Item)
																					Social and Occupational Functioning Assessment Scale (SOFAS)	-0.38*** (Schizophrenia); -0.51*** (Depression); -0.59*** (Anxiety); -0.42*** (Diabetes)
																					Sheehan Disability Scale (SDS)	0.68*** (Schizophrenia); 0.7*** (Depression); 0.80*** (Anxiety); 0.61*** (Diabetes)
Akhtar et al, 2021	2021	Exploratory and confirmatory factor analysis of the 12-item Arabic World Health Organization Disability Assessment Schedule (WHODAS 2.0) as a screening tool for Syrian refugees	Cross-sectional Study	BJPsych Open	Mental Health	Refugees	Jordan	Arabic	650		1										Kessler Psychological Distress Scale (K10)		0.57***												3 Factors		3 Factors									0.74*
Alencar et al, 2021	2021	Validation of the Brazilian version of the WHODAS 2.0 for people affected by leprosy	Cross-sectional Study	Leprosy Review	Infectology	Leprosy	Brazil	Brazilian Portuguese	155						1						World Health Organization Quality of Life-BREF (WHOQOL-BREF)	-0.67***																0.80**	0.87**	0.82**	0.76*	0.91***	0.88**	0.86**	0.86**		0.95***
																					Screening of Activity Limitation and Safety Awareness (SALSA)	0.72***
																					Eye-and-foot (EHF)	0.23**
Aşkın et al, 2020	2020	Activities and participation after stroke: validity and reliability of the Turkish version of IMPACT-S questionnaire	Cross-sectional Study	Disability and Rehabilitation	Neurology	Stroke	n/a	n/a	86							1					ICF Measure of Participation and ACTivities (IMPACT)	0.79**
Aslan Kunt & Dereboy, 2018	2018	Validity and Reliability of the World Health Organization Disability Assessment Schedule 2.0 (WHODAS 2.0) in Turkish Psychiatry Patients and Healthy Controls	Cross-sectional Study	Turkish Journal of Psychiatry	Mental Health	Schizophrenia; Psychotic Disorders; Bipolar and related Disorders; Anxiety Disorders; Depressive Disorders; Obsessive-Compulsive and related Diisorders, Trauma and Stressor related Disorders; Somatic Symptopm and related Disorders	Turkey	Turkish	35 (Psychiatric)	1											WHODAS 2.0 (36 Item)										0.7
											1										WHODAS Interview Form (12 item) - Control Group											1.9														0.90***
												1									WHODAS Self Form (12 item) - Control Group											1.96														0.90***
													1								WHODAS Proxy Form (12 item) - Control Group											1.86														0.90***
														1							WHODAS 2.0 (12 item)										0.75
															1						WHODAS Interview Form (36 item) - Control Group											2.17															0.97***
																1					WHODAS Self Form (36 item) - Control Group											2.21															0.97***
																	1				WHODAS Proxy Form (36 item) - Control Group											1.99															0.97***
									35 (Control Group)	1																					0.55
											1																																			0.77*
												1																																		0.71*
													1																																	0.64
														1																	0.59
															1																																0.88**
																1																															0.90***
																	1																														0.87**
Axelsson et al, 2017	2017	The 12-item Self-Report World Health Organization Disability Assessment Schedule (WHODAS) 2.0 Administered Via the Internet to Individuals With Anxiety and Stress Disorders: A Psychometric Investigation Based on Data From Two Clinical Trials	Cohort Study	Journal of Medicine Internet Research Mental Health	Mental Health	Anxiety; Stress	Sweden	n/a	160 (60 Anxiety; 100 Stress)			1									Montgomery-Åsberg Depression Rating Scale (MADRS-S)	0.65* (stress); 0.6* (anxiety)													3 Factors											0.83** (Anxiety, Screening); 0.86** (Anxiety, Pre-treatment); 0.90*** (Stress, Pre-treatment); 0.87** (Anxiety, Post-treatment); 0.92*** (Stress, Post-treatment)
																					Generalized Anxiety Disorder - 7 Item (GAD-7)	0.45* (stress); 0.58* (anxiety)
																					Work Ability Index (WAI)	-0.71* (stress)
																					Sheehan Disability Scale (SDS)	0.66* (anxiety)
Babu et al, 2024	2024	Factors Influencing Social and Community Participation of People with Spinal Cord Injury in Karnataka, India	Cross-sectional Study	Indian Journal of Community Medicine	Neurology	Spinal Cord Injury	India	n/a	110									1			Craig Handicap Assessment and Reporting Technique (CHART-SF)	-0.03 - -0.4
Badu et al, 2021	2021	Measuring Disability in Consumers of mental health services – psychometric properties of the World Health Organization Disability Assessment Schedule 2.0 (WHODAS 2.0) in Ghana	Cross-sectional Study	International Journal of Mental Health Nursing	Mental Health	General Mental Disorders	Ghana	Ghanaian	510							1																					Not Supporting 6 Factors	0.93***	0.94***	0.92***	0.92***	0.98***			0.90***			> 0.70
Barbosa et al, 2020	2020	Validação da versão brasileira do World Health Organization Disability Assessment Schedule 2.0 em indivíduos HIV/AIDS	Cross-sectional Study	Ciência & Saúde Coletiva	Infectology	HIV/AIDS	Brazil	Brazilian Portuguese	100						1						World Health Organization Quality of Life Assessment in Persons Infected with HIV (WHOQOL-HIV-BREF)	-0.55*																0.74*	0.74*	0.32	0.76*	0.69			0.81**		0.87**
Bärlund et al, 2021	2021	Correlation between Oswestry disability index and 12-item self-administered version of World Health Organization Disability Assessment Schedule (WHODAS 2.0) in patients with chronic low back pain	Cross-sectional Study	International Journal of Rehabilitation Research	Disability and Rehabilitation	Chronic Low Back Pain	n/a	n/a	1379			1									Oswestry Disability Index (ODI)	0.71***
Barreto et al, 2021	2021	Functioning in the fibromyalgia syndrome: validity and reliability of the WHODAS 2.0	Cross-sectional Study	Advances in Rheumatology	Rheumatology	Fibromyalgia	Brazil	Brazilian Portuguese	110						1						Medical Outcomes Study Short Form 36 (SF-36)				-0.64*													0.77*	0.81**	0.76*	0.73*	0.44	0.62	0.53	0.80**		0.91***
																					Fibromyalgia Impact Questionnaire (FIQ)				0.49*
																					Beck Depression Inventory (BDI)				0.46*
Basavarajappa et al, 2016	2016	What Score in WHODAS 2.0 12-Item Interviewer Version Corresponds to 40 % Psychiatric Disability? A Comparative Study Against IDEAS	Cross-sectional Study	Journal of Psychosocial Rehabilitation and Mental Health	Mental Health	Inpatiens	India	n/a	50		1		1								Indian Disability Evaluation and Assessment Scale (IDEAS)			0.73**
Begum et al, 2022	2022	Assessing the Psychometric Properties of the WHO-DAS 2.0 in an American Indian Community	Cross-sectional Study	Journal of Indigenous Research	Minority Community	American Indian Community	U.S.; Canada	n/a	119							1																			7 Factors												0.97***
Bejer et al, 2021	2021	Psychometric properties of the Polish version of the 36-item WHODAS 2.0 in patients with hip and knee osteoarthritis	Cohort Study	Quality of Life Research	Rheumatology	Hip and Knee Osteoarthritis	Poland	Polish	129					1							Medical Outcomes Study Short Form 36 (SF-36) - Physical Component		-0.88***															0.86**	0.89**	0.77*	0.85**	0.95***			0.77*		0.94***
																					Medical Outcomes Study Short Form 36 (SF-36) - Mental Component		-0.55***
																					Hospital Anxiety and Depression Scale (HADS) - Anxiety		0.48***
																					Hospital Anxiety and Depression Scale (HADS) - Depression		0.54***
																					Western Ontario and Macmaster Universities Osteoarthritis Index 3.1 (WOMAC 3.1)		-0.76***
Borges et al, 2017	2017	Validade e confiabilidade do World Health Organization Disability Assessment Schedule (WHODAS 2.0) para pessoas com obesidade mórbida	Cross-sectional Study	Medicina, Ribeirão Preto	Dietology	Obesity	Brazil	n/a	60					1																																	0.93 ***
Brasil & Correr, 2018	2018	Validation of the Brazilian Version of WHODAS 2.0 in Patients with Mental Disorders: Should the 12-Item Scale be an Alternative to 36-Item Scale in DSM-5?	Cross-sectional Study	Neuropsychiatry	Mental Health	Outpatients	Brazil	Brazilian Portuguese	552 (452 Psychiatric; 50 Non-psychiatric)					1							WHODAS 2.0 (12 item)		0.88**														6 Factors										0.92***
																					Global Assessment of Functioning (GAF)		0.59**
										1											Global Assessment of Functioning (GAF)		0.66**														1 General Factor and 6 Factors									0.85**
Brinck et al, 2020	2020	Psychometric Validation of the World Health Organization Disability Assessment Schedule 2.0—Twelve-Item Version in a Heterogeneous Group of Employed People With Disabilities	Cross-sectional Study	Journal of Applied Rehabilitation Counseling	Mental Health; Disability and Rehabilitation; Neurology	Employed People with Disability	n/a	n/a	284			1																							2 Factors											0.94***
Brito et al, 2023	2023	Validation of the Brazilian version of the World Health Organization Disability Assessment Schedule in women with chronic pelvic pain	Cross-sectional Study	Brazilian Journal of Pain	Gynecology and Obstetrics	Chronic Pelvic Pain	Brazil	Brazilian Portuguese	128						1						Medical Outcomes Study Short Form (SF-12) - Physical Component	0.7**		-0.67**														0.74*	0.82**	0.71*	0.66; 0.72* (Item 5 Removed)	0.94***			0.87**		0.94***
Carlozzi et al, 2015	2015	Validity of the 12-item World Health Organization Disability Assessment Schedule 2.0 (WHODAS 2.0) in individuals with Huntington disease (HD)	Cross-sectional Study	Quality of Life Research	Neurology	Huntington Disease	U.S.	English	477		1	1									EuroQol - 5 Dimensions (EQ-5D) - Health Scale		-0.49***														6 Factors	0.82**	0.89**	0.90***	0.74*	0.83**			0.74*	0.94***
																					EuroQol - 5 Dimensions (EQ-5D) - Index Scale		-0.65***
																					RAND-12 Health Status Inventory (HSI) - Physical Health		-0.76***
																					RAND-12 Health Status Inventory (HSI) - Mental Health		-0.41***
Carvalho da Silva et al, 2019	2019	Correlation between World Health Disability Assessment Schedule (Whodas) 2.0 and six minutes walk test	Cross-sectional Study	European Respiratory Journal	Pneumology	Chronic Obstructive Pulmonary Disease	n/a	n/a	30									1			Walked Distance During the Six-minute Walk Test (6MWT)		0.52**
K.-F. Chang et al, 2017	2017	Influence of visual impairment and hearing impairment on functional dependence status among people in Taiwan—An evaluation using the WHODAS 2.0 score	Cross-sectional Study	Journal of the Chinese Medical Association	Disability and Rehabilitation	Visual Impairment	Taiwan	Chinese	312										32																												0,98***
						Hearing Impairment			540																																						0.96***
K.-H. Chang et al, 2015	2015	Association between muscle power impairment and WHODAS 2.0 in older adults with physical disability in Taiwan	Cross-sectional Study	Disability and Rehabilitation	Neurology	Muscle Power Impairment With Brain Disease	Taiwan	Chinese	730										32																												0.91*** - 0.98***
						Muscle Power Impairment Without Brain Disease			126																																						0.90*** - 0.99***
K.-H. Chang et al, 2014	2014	Environmental effects on WHODAS 2.0 among patients with stroke with a focus on ICF category e120	Cross-sectional Study	Quality of Life Research	Neurology	Post-stroke	Taiwan	Chinese	364										32																												0.98***
Chen et al, 2021	2021	Psychometric Validation of the World Health Organization Disability Assessment Schedule in a Sample of Community Dwelling Adults with Chronic Health Conditions and Disabilities	Cross-sectional Study	Journal of Applied Rehabilitation Counseling	Disability and Rehabilitation	Chronic Health Condition	n/a	n/a	945	1																									2 Factors											0.87**
Cheung et al, 2015	2015	Validation of the World Health Organization Assessment Schedule II Chinese Traditional Version (WHODAS II CT) in persons with disabilities and chronic illnesses for Chinese population	Cross-sectional Study	Disability and Rehabilitation	Disability and Rehabilitation	Chronic Health Condition	China	Chinese	1020							1			32		Dartmouth Primary Care Cooperative Research Network/World Organization of National Colleges, Academies, and Academic Associations of General Practices/Family Physicians (COOP/WONCA)		0.35 - 0.74 ***														1 General Factor and 6 Factors	0.94***	0.95***	0.92***	0.89**		0.97***	0.97***	0.95***		0.98***
Chiu et al, 2019	2019	Validation of the World Health Organization Disability Assessment Schedule 2.0 in adults with spinal cord injury in Taiwan: a psychometric study	Cross-sectional Study	Spinal Cord	Neurology	Spinal Cord Injury	Taiwan	n/a	521										32															Multidimensionality (at least 5 Dimensions)	6 Factors			0.92***	0.88**	0.87**	0.89**		0.99***		0.88**		0.95***
Chiu et al, 2014	2014	Development of traditional Chinese version of World Health Organization Disability Assessment Schedule 2.0 36 - item (WHODAS 2.0) in Taiwan: Validity and reliability analyses	Cross-sectional Study	Research in Developmental Disabilities	Geriatrics	Elderly Population or Disability Institutions	Taiwan	Chinese	307					1					32		World Health Organization Quality of Life-BREF (WHOQOL-BREF)		-0.35 - -0.20 ***												7 Factors		7 Factors	0.84**	0.88**	0.82**	0.88**		0.95***	0.99***	0.73*		0.91***
Ćwirlej-Sozańska et al, 2020	2020	Psychometric Properties of the Polish Version of the 36-Item WHODAS 2.0 in Patients with Low Back Pain	Cross-sectional Study	International Journal of Environmental Research and Public Health	Disability and Rehabilitation	Chronic Low Back Pain	Poland	Polish	92					1							Medical Outcomes Study Short Form 36 (SF-36) - Physical Component		-0.70***															0.90**	0.82**	0.81**	0.79*	0.90***			0.83**		0.92***
																					Medical Outcomes Study Short Form 36 (SF-36) - Mental Component		-0.56***
																					Oswestry Disability Index (ODI)		0.30 - 0.34
																					Hospital Anxiety and Depression Scale (HADS)		0.71***
Ćwirlej-Sozańska et al, 2021	2021	Psychometric Properties and Validation of the Polish Version of the 12-Item World Health Organization Disability Assessment Schedule 2.0 in Patients with Huntington’s Disease	Cross-sectional Study	Journal of Clinical Medicine	Neurology	Huntington Disease	Poland	n/a	128	1											Huntington Quality of Life Instrument (H-QoL-I)		-0.90***															0.96***	0.96***	0.96***	0.97***	0.95***			0.96***	0.97***
Ćwirlej-Sozańska et al, 2017	2017	Validation of the Polish version of the World Health Organization Disability Assessment Schedule (WHODAS 2.0) in an elderly (60–70-year-old) population	Cross-sectional Study	International Journal of Occupational Safety and Ergonomics	Geriatrics	Elderly Population	Poland	Polish	1000					1					32		World Health Organization Quality of Life-BREF (WHOQOL-BREF)	-0.61***																0.86**	0.86**	0.87**	0.87**		0.85**	0.87**	0.85**		0.89**
da Silva et al, 2023	2023	Teleassessment of disability and health after stroke: Validation and reliability of the applicability of WHODAS 2.0 by video call	Cohort Study	Journal of the Neurological Sciences	Neurology	Chronic Stroke	n/a	n/a	50									1			WHODAS 2.0 (VideoCall)	0.78***																									0.87**
Daza et al, 2022	2022	Measurement properties of the WHO Disability Assessment Schedule 2.0 for evaluating functional status after inpatient surgery	Cohort Study	British Journal of Surgery	Surgery	Inpatient non-cardiac Surgery	Canada; Australia; New Zealand	English	546			1									EuroQol - 5 Dimensions - 3 Levels (EQ-5D-3L)	0.44*** - 0.63*** (1 year)
de Arruda et al, 2023	2023	WHODAS measurement properties for women with dysmenorrhea	Cross-sectional Study	Health and Quality of Life Outcomes	Gynecology and Obstetrics	Dysmenorrhea	Brazil	Brazilian Portuguese	1387	1											Numerical Rating Scales (NRS)		0.38***												1 Factor		1 Factor									0.89**
de Castro et al, 2019	2019	Validação da versão brasileira do World Health Organization Disability Assessment Schedule em indivíduos com diabetes mellitus	Cross-sectional Study	Fisioterapia e Pesquisa	Dietology	Diabetes Mellitus	Brazil	Brazilian Portuguese	100					1							Diabetes Quality of Life Measure (DQOL-Brazil)	-0.39* - 0.66*																0.84**	0.85**	0.72*	0.49; 0.58 (Excluding the Sexual Relations Question)	0.91***			0.84**		0.94***
de Oliveira et al, 2024	2024	Validity, reliability, and responsiveness of the Brazilian version of the instrument World Health Organization Disability Assessment Schedule (WHODAS 2.0) for individuals with obstructive sleep apnoea	Cross-sectional Study	Heart & Lung - The Journal of Acute and Critical Care	Pneumology	Obstructive Sleep Apnea Syndrome	Brazil	Brazilian Portuguese	100						1						Epworth Sleepiness Scale	0.26*																0.73*	0.88**	0.52	0.80**	0.91***			0.89**		0.76*
																					Pittsburgh Sleep Quality Index	0.37*
																					Medical Outcomes Study Short Form 12 (SF-12)	-0.80*
																					Medical Outcomes Study Short Form 12 (SF-12) - Physical Component	-0.71*
																					Medical Outcomes Study Short Form 12 (SF-12) - Mental Component	-0.72*
Denu et al, 2021	2021	The 12 items Amharic version WHODAS-2 showed cultural adaptation and used to measure disability among road traffic trauma victims in Ethiopia	Cross-sectional Study	BMC Psychology	Disability and Rehabilitation	Road Traffic Injury Patients	Ethiopia	Amharic	240	1											Injury Severity Scale (ISS)												0.96***				6 Factors	0.96***	0.91***	0.75*	0.76*	0.89**			0.94***	0.88**
Díaz-Castro et al, 2024	2024	Validation of the World Health Organization’s Disability Assessment Schedule 2.0 for children with mental disorders in specialized health-care services	Cross-sectional Study	Frontiers in Psychiatry	Children	General Mental Disorders	Mexico	Spanish	390											1															6 Factors		6 Factors	0.78*	0.75*	0.75*	0.84**		0.91***	0.93***			0.92***	0.92***
Downing et al, 2014	2014	WHODAS 2.0 in prodromal Huntington disease: measures of functioning in neuropsychiatric disease	Cohort Study	European Journal of Human Genetics	Neurology	Huntington Disease	U.S.	English	726 (Particpants)						1						Total Functional Capacity (TFC)																										0.92***
									630 (Companions)						1	1																															0.91***
Duca et al, 2022	2022	WHODAS Assessment Feasibility and Mental Health Impact on Functional Disability in Systemic Lupus Erythematosus	Cross-sectional Study	Healthcare	Mental Health	Mental Illness in Systemic Lupus Erythrematosus	Romania	Romanian	62					1							Hamilton Anxiety Rating Scale (HAM-A)			0.80***											1 Factor		6 Factors										0.95***
																					Hamilton Depression Rating Scale (HAM-D)			0.84***
Federici et al, 2023	2023	WHODAS-Child: psychometric properties of the WHODAS 2.0 for children and youth among Italian children with autism spectrum disorder	Cross-sectional Study	Disability and Rehabilitation	Children	Autism Spectrum Disorders	Italy	Italian	100											WHODAS-Child 7-item Clinician Version	DSM-5 Levels of Impairment Severity/Intensity Support	0.61**																0.77* (36 Item)	0.63 (36 Item)	0.62 (36 Item)	0.63 (36 Item)	0.91*** (36 Item)			0.67 (36 Item)		0.83** (36 item); 0.92*** (7 item)
																				1	DSM-5 Levels of Impairment Severity/Intensity Support	0.29**
																				WHODAS-Child 7-item Clinician Version	Autism Diagnostic Observational Schedule (ADOS)	0.27**
																				1	Autism Diagnostic Observational Schedule (ADOS)	0.29**
																				WHODAS-Child 7-item Clinician Version	WHODAS 2.0 - Child (36 Item)	0.39**
Ferro, Basque, et al, 2022	2022	Agreement of the 12-item World Health Organization Disability Assessment Schedule (WHODAS) 2.0 in parents and youth with physical illness living in Canada	Cohort Study	Disability and Rehabilitation	Disability and Rehabilitation	Youth with Chronic Diseas	Canada	English	117	1			1																								Higher-order Factor
Ferro, Dol, et al, 2022	2022	Validating the 12-item proxy-administered World Health Organization Disability Assessment Schedule (WHODAS) 2.0 in young children with chronic physical illness in Canada	Cohort Study	Disability and Rehabilitation	Disability and Rehabilitation	Children with Chronic Diseas	Canada	English	143 (Children)				1																								Higher-order Factor									0.90***			0.24 - 0.73*
									117 (Adolescents)																																					0.93***			0.30 - 0.85 *
Ferro, Elgie, et al, 2022	2022	Measurement invariance of the 12-item self-administered World Health Organization Disability Assessment Schedule (WHODAS) 2.0 across early and late adolescents in Canada	Cohort Study	Disability and Rehabilitation	Disability and Rehabilitation	Youth with Chronic Diseas	Canada	English	117 (Young Adolescents); 1851 (Older Adolescents)			1																									Higher-order Factor
Fujiwara et al, 2020	2020	Feasibility, reliability, and validity of the 12-item World Health Organization Disability Assessment Schedule 2.0 in patients attending the pain clinic	Cross-sectional Study	Journal of Anesthesia	Surgery	Patients attending Pain Cllinic	Japan	Japanese	368	1											EuroQol - 5 Dimensions - 5 levels (EQ-5D-5L)	-0.66***																								0.91***
																					Tokyo Metropolitan Institute of Gerontology Index (TMIG Index)	-0.67***
																					Numerical Rating Scale (NRS)	0.37***
Gaskin et al, 2017	2017	Why sample selection matters in exploratory factor analysis: implications for the 12-item World Health Organization Disability Assessment Schedule 2.0	Cross-sectional Study	BMC Medical Research Methodology	Geriatrics	People aged over 50	China; Ghana; India; Mexico; Russian Federation; South Africa	n/a	31251	1																									1 Factor (China; Mexico; South Africa; Ghana); 2 Factors (India; Russian Federation)
Gspandl et al, 2017	2017	Comparing Global Assessment of Functioning (GAF) and World Health Organization Disability Assessment Schedule (WHODAS) 2.0 in schizophrenia	Cross-sectional Study	Psychiatry Research	Mental Health	Schizophrenia; Schizoaffective Disorder	n/a	n/a	42		1										Global Assessment of Functioning (GAF)		0.27 (WHODAS - GAF); 0.60*** (WHODAS Corrected - GAF); 0.54* (WHODAS Corrected - GAF; Inpatient); 0.67*** (WHODAS Corrected - GAF; Outpatient)
																					Positive and Negative Syndrome Scale (PANSS)		0.59*** (WHODAS Corrected - PANSS)
Guilera et al, 2015	2015	Disability in Bipolar I Disorder: The 36-item World Health Organization Disability Assessment Schedule 2.0	Cross-sectional Study	Journal of Affective Disorders	Mental Health	Bipolar Disorder	Spain	Spanish	291						1						Young Mania Rating Scale (YMRS)		0.07 - 0.31 **														6 Factors	0.88**	0.84**	0.73*	0.85**	0.92***			0.90***		0.96***
																					Hamilton Depression Rating Scale (HAM-D)		0.42 - 0.64 **
																					Clinical Global Impression (CGI) - severity		0.34 - 0.63 **
																					Social and Occupational Functioning Assessment Scale (SOFAS)		-0.39 - -0.6 **
																					EuroQol - 5 Dimensions (EQ-5D)		-0.39 - -0.47 **
Habtamu et al, 2017	2017	Validation of the World Health Organization Disability Assessment Schedule in people with severe mental disorders in rural Ethiopia	Cross-sectional Study	Health and Quality of Life Outcomes	Mental Health	Schizophrenia; Bipolar Disorders; Major Depressive Disorder	Ethiopia	Amharic	150 (with Psychiatric Disorders)					1							Brief Psychiatric Rating Scale (BPRS-E)		0.21 (Baseline); 0.47 (Follow-up after 6 weeks)																								0.88** - 0.98***
									150 (Caregivers)														0.32 (Baseline); 0.52 (Follow-up after 6 weeks)																								0.82** - 0.99***
									100 (Additional People with Psychiatric Disorders and Caregivers)																												1 General Factor and 6 Factors
Hernández-Orduña et al, 2017	2017	WHODAS and the evaluation of disability among people with mental disorders with and without psychotic symptoms	Cross-sectional Study	Salud mental	Mental Health	Psychotic Disorder	Mexico	Spanish	53 (with Psychotic Symptomps)							1					Social and Occupational Functioning Assessment Scale (SOFAS)		-0.01 (WHODAS - SOFAS Rater); -0.11 (WHODAS - SOFAS Observer)															0.69	0.65	0.54	0.56		0.86**	0.86**	0.71*		0.92***
									100 (without Psychotic Symptomps)														-0.25* (WHODAS - SOFAS Rater); -0.33*** (WHODAS - SOFAS Observer)															0.67	0.75*	0.55	0.63		0.78*	0.90***	0.73*		0.89**
									153 (Total Sample)
Herrold et al, 2021	2021	Psychometric measurement properties of the world health organization disability assessment schedule 2.0 (WHODAS) evaluated among veterans with mild traumatic brain injury and behavioral health conditions	Cross-sectional Study	Disability and Rehabilitation	Neurology; Mental Health	Mild Traumatic Brain injury and Behavioral Health Conditions (Depession; Anxiety; PTSD; AUD)	U.S.	English	307							1																		1 Factor
Higgins et al, 2021	2021	The psychometric properties and minimal clinically important difference for disability assessment using WHODAS 2.0 in critically ill patients	Cohort Study	Critical Care and Resuscitation	Disability and Rehabilitation	Adults who received mechanically ventilated more than 24 hours	Australia	English	448	1											EuroQoL Visual Analogue Scale (EQ VAS)		-0.72*** (6 Months)																							0.91***			0.25 - 0.86
																					Lawton Instrumental Activities of Daily Living (IADL)		-0.66*** (6 Months)
Hilfi et al, 2021	2021	Rasch Model Analysis of the Indonesian Version of World Health Organization Disability Assessment Schedule (WHODAS 2.0)	Cross-sectional Study	The Kitakanto Medical Journal	Disability and Rehabilitation	Physical Impairment	Indonesia	Indonesian	212							1																		1 Factor				0,94***	0,95***	0,93***	0,85**		0,94***	0,93***	0,86**		0,96***
																			32															1 Factor													0,97***
Ho, 2016	2016	Utility of WHODAS 2.0 (Quality of Life Assessment) in detecting Changes in Quality of Life in Hearing Impairment	Cross-sectional Study	The Journal of Laryngology & Otology	Disability and Rehabilitation	Hearing Impairment	China	Chinese	56									1			Pure Tone Audiogram Score (PTA)		No Significant Correlation
																					Hearing Handicap Inventory for Elderly Screening (HHIE-S)		No Significant Correlation
																					Hearing Handicap Inventory for Adults (HHIA)		No Significant Correlation
Hoehne et al, 2021	2021	Assessing Functioning across Common Mental Disorders in Psychiatric Emergency Patients: Results from the WHODAS-2	Cross-sectional Study	Canadian Journal of Psychiatry	Mental Health	General Mental Disorders	Canada	n/a	1125			1																									6 Factors	0.67	0.71*	0.85**	0.68			0.68	0.59	0.88**
Holmberg et al, 2021	2021	Clinical validity of the 12-item WHODAS-2.0 in a naturalistic sample of outpatients with psychotic disorders	Cross-sectional Study	BMC Psychiatry	Mental Health	Psychotic Disorders	Sweden	Swedish	881			1																									1 General Factor and 6 Factors	0.67	0.77*	0.84**	0.71*		0.63		0.67	0.89**
Hu et al, 2012	2012	The applicability of WHODAS 2.0 in adolescents in China	Cross-sectional Study	Journal of Clinical Nursing	Disability and Rehabilitation	Inpatient Adolescents	China	n/a	314							1																					6 Factors	0.88**	0.84**	0.83**	0.79*	0.89**			0.86**
Ida et al, 2017	2017	Feasibility, reliability, and validity of the Japanese version of the 12-item World Health Organization Disability Assessment Schedule-2 in preoperative patients	Cross-sectional Study	Journal of Anesthesia	Surgery	Preoperative Patients	Japan	Japanese	898	1											8-Item Short Form (SF-8) Questionnaire - Physical Component		-0.63***																							0.92***			0.53 - 0.78
																					8-Item Short Form (SF-8) Questionnaire - Mental Component		-0.47***
																					Tokyo Metropolitan Institute of Gerontology Index - Instrumental Independence (TMIG Index - IADL)		-0.63***
																					Tokyo Metropolitan Institute of Gerontology Index - Intellectual Mobility (TMIG Index - IA)		-0.34***
																					Tokyo Metropolitan Institute of Gerontology Index - Social Role (TMIG Index - SR)		-0.53***
Igwesi-Chidobe et al, 2020	2020	World Health Organisation Disability Assessment Schedule (WHODAS 2.0): development and validation of the Nigerian Igbo version in patients with chronic low back pain	Cross-sectional Study	BMC musculoskeletal disorders	Disability and Rehabilitation	Chronic Low Back Pain	Nigeria	Igbo	200 (Rural)						1						Back Performance Scale (BPS)	0.34**													7 Factors
																					Eleven-point Box Scale (BS-11)	0.56**
																					Igbo Roland Morris Disability Questionnaire (Igbo-RMDQ)	0.54**
									50 (30 Urban; 20 Rural)						1																							0.88**	0.91***	0.75*	0.81**	0.95***			0.92***		0.97*** (n = 50)
Irfan et al, 2017	2017	Translation and validation in pashto (3): World health organization disability assessment schedule 2.0	Cross-sectional Study	Journal of Postgraduate Medical Institute	Mental Health	Outpatients	Pakistan	Pashto	216 (105 Patients; 111 Students)									1			Hospital Anxiety and Depression Scale (HADS)		0.42**												1 Factor												0.92***
																					WHODAS 2.0 - English		0.82**
Katajapuu et al, 2020	2020	Minimal clinically important difference and minimal detectable change of the World Health Organization Disability Assessment Schedule 2.0 (WHODAS 2.0) amongst patients with chronic musculoskeletal pain	Cross-sectional Study	Clinical Rehabilitation	Disability and Rehabilitation	Chronic Musculoskeletal Pain	Finland	n/a	1988			1																																		0.89**
Katajapuu et al, 2019	2019	Floor and ceiling effects of the World Health Organization Disability Assessment Schedule 2.0 among patients with chronic musculoskeletal pain	Cross-sectional Study	International Journal of Rehabilitation Research	Disability and Rehabilitation	Chronic Musculoskeletal Pain	Finland	n/a	1988			1
Kilkki et al, 2024	2024	Patient- and proxy-perceptions on functioning after stroke rehabilitation using the 12-item WHODAS 2.0: a longitudinal cohort study	Cohort Study	Disability and Rehabilitation	Neurology	Stroke	n/a	n/a	65			1									WHODAS Proxy Form (12 item)		0.62*																							0,86**
													1																																	0,84**
Kirchberger et al, 2014	2014	Feasibility and psychometric properties of the German 12-item WHO Disability Assessment Schedule (WHODAS 2.0) in a population-based sample of patients with myocardial infarction from the MONICA/KORA myocardial infarction registry	Cohort Study	Population Health Metrics	Cardiology	Acute Myocardial Infarction	Germany	German	2077			1																									1 Factor
Koumpouros et al, 2018	2018	Adaptation and psychometric properties evaluation of the Greek version of WHODAS 2.0. pilot application in Greek elderly population	Cross-sectional Study	Health Services and Outcomes Research Methodology	Geriatrics	Centre for the Elderly	Greece	Greek	204					1							SF-36v2 Health Survey (SF-36v2)		-0.1 - -0.82														6 Factors										0.91***
Lee et al, 2017	2017	Is WHODAS 2.0 Useful for Colorectal Cancer Survivors?	Cross-sectional Study	Annals of Rehabilitation Medicine	Oncology	Oncology	Korea	Korean	132		1										Medical Outcomes Study Short Form 36 (SF-36)	-0,80**																0.91***	0.87**	0.52	0.73*		0.94***		0.94***	0.96***
																					Medical Outcomes Study Short Form 36 (SF-36) - Physical Component	-0,78**
																					Medical Outcomes Study Short Form 36 (SF-36) - Mental Component	-0,79**
Lozano et al, 2018	2018	Classical Test Theory and Item Response Theory produced differences on estimation of Reliable Clinical Index in WHODAS 2.0	Cohort Study	Journal of Clinical Epidemiology	Mental Health	Mental Helath Community and Drug Abuse and Dependence Center	Spain	n/a	179										32																			0.84**	0.82**	0.71*	0.77*	0.93***			0.80**		0.94***
MacLeod et al, 2016	2016	Psychometric properties and a latent class analysis of the 12-item World Health Organization Disability Assessment Schedule 2.0 (WHODAS 2.0) in a pooled dataset of community samples	Cross-sectional Study	International Journal of Methods in Psychiatric Research	Mental Health	Substance Abuse Disorder; Stress	Canada	n/a	447	1																											1 Factor									0.90***
Malaju, 2023	2023	A structural equation modelling of the direct and indirect factors associated with functional status over time as measured by WHODAS-32 items among postpartum women in Northwest Ethiopia	Cohort Study	Archives of Public Health	Gynecology and Obstetrics	Postpartum Women	Ethiopia	Amharic	775										32																		6 Factors	0.90*** (T1); 0.89** (T2); 0.88** (T3)	0.93*** (T1); 0.93*** (T2); 0.93*** (T3)	0.85** (T1); 0.83** (T2); 0.80**(T3)	0.84** (T1); 0.84** (T2); 0.85** (T3)	0.96*** (T1); 0.94*** (T2); 0.93*** (T3)			0.90*** (T1); 0.90*** (T2); 0.91*** (T3)
Manzoor et al, 2022	2022	Ecological Validation of WHODAS 2.0 for Disability Assessment in Pakistan	Cross-sectional Study	Global Educational Studies Review, VII	Disability and Rehabilitation	Out of School Children	Pakistan	Urdu	371					1							Correlation Between Rater Score and Sample Score		0.82**
Marom et al, 2017	2017	Cross-cultural adaptation of the World Health Organization Disability Assessment Schedule 2.0 (WHODAS 2.0) for Hebrew-speaking subjects with and without hand injury	Cross-sectional Study	Disability and Rehabilitation	Disability and Rehabilitation	Hand Injury	Israel	Hebrew	155 (Uninjured)	1											Quick Disability of Arm, Shoulder and Hand (QDASH)	0.53***																								0.85**
									77 (Injured)												Medical Outcomes Study Short Form (SF-12) - Physical Component	-0.46**																								0.79*
																					Medical Outcomes Study Short Form (SF-12) - Mental Component	-0.62**
Martínez-Taboas et al, 2017	2017	El WHODAS 2.0 en Puerto Rico: Psicometría y su relación con la escala de evaluación de actividad global con pacientes psiquiátricos	Cross-sectional Study	Salud & Sociedad	Mental Health	General Mental Disorders	Puerto Rico	Spanish	200	1											Global Assessment of Functioning (GAF)		-0.38 **																							0.93***
																					WHODAS 2.0 (36 Item)		-0.94**
														1							Global Assessment of Functioning (GAF)		-0.35 **															0.91***	0.92***	0.82**	0.89**	0.96***			0.91***		0.98***
Marx et al, 2015	2015	Using the WHODAS 2.0 to Assess Functioning Among Veterans Seeking Compensation for Posttraumatic Stress Disorder	Cross-sectional Study	Psychiatric Services in Advance	Mental Health	PTSD	U.S.	English	177									1			Global Assessment of Functioning (GAF)		-0.45***
																					Inventory of Psychosocial Functioning (IPF)		0.62***
McDonald et al, 2023	2023	Psychometric properties and informant agreement of the WHODAS 2.0 in youth with mental disorder	Cross-sectional Study	Journal of the Canadian Academy of Child & Adolescent Psychiatry	Mental Health	Adolescent	Canada	English	56										35 (self-report)		KIDSCREEN-27								0.01 (Psychological well-being - Youth Report); -0.31** (Physical well-being - Youth Report); -0.21* (Autonomy and parent relations - Youth Report); -0.09 (Social support and peers - Youth Report); -0.41** (School environment - Youth Report)									0.80**	0.78*	0.70*	0.74*	0.94***			0.90***		0.96***
																			35 (proxy-report)		KIDSCREEN-27								-0.07 (Psychological well-being - Parent Report); -0.24** (Physical well-being - Parent Report); -0.29** (Autonomy and parent relations - Parent Report); -0.23* (Social support and peers - Parent Report); -0.40** (School environment - Parent Report)									0.90***	0.77*	0.76*	0.73*	0.93***			0.85**		0.96***
												1									KIDSCREEN-27								<0.01 (Psychological well-being); -0.31** (Physical well-being); -0.21* (Autonomy and parent relations); -0.12 (Social support and peers); -0.41** (School environment)																	0.86**
													1								KIDSCREEN-27								-0.05 (Psychological well-being); -0.30** (Physical well-being); -0.25* (Autonomy and parent relations); -0.23* (Social support and peers); -0.42** (School environment)																	0.91***
Mendes et al, 2021	2021	Validation of the Brazilian version of WHODAS 2.0 for individuals with temporomandibular disorders	Cross-sectional Study	Fisioterapia e Pesquisa	Disability and Rehabilitation	Temporomandibular Disorder	Brazil	Brazilian Portuguese	100					1							World Health Organization Quality of Life-BREF (WHOQOL-BREF)	-0.54**																0.77*	0.79*	0.70*	0.78*	0.94***			0.87**			0.94 * (0.70 ≤ ω ≥ 0.95)
																					Characteristic Pain Intensity (CPI)	0.10
																					Pain-Related Disability (PRD)	0.68**
Midhage et al, 2021	2021	Psychometric evaluation of the Swedish self-rated 36-item version of WHODAS 2.0 for use in psychiatric populations – using classical test theory	Cross-sectional Study	Nordic Journal of Psychiatry	Mental Health	General Mental Disorders	Sweden	Swedish	780							1					Sheehan Disability Scale (SDS)		0.77***														1 General Factor and 6 Factors										0.70* - 0.94***
Moen et al, 2017	2017	Validation of World Health Organization Assessment Schedule 2.0 in specialized somatic rehabilitation services in Norway	Cross-sectional Study	Quality of Life Research	Disability and Rehabilitation	Somatic Rehabilitation	Norway	Norwegian	970							1			32		Medical Outcomes Study Short Form 36 (SF-36)		-0.76 - 0.11 ***															0.87**	0.85**	0.77*	0.75*	0.91***	0.87**	0.94***	0.83**		0.93***
Moreira et al, 2015	2015	Tradução e validação para português do WHODAS 2.0 ‐ 12 itens em pessoas com 55 ou mais anos	Cross-sectional Study	Revista Portuguesa de Saúde Pública	Geriatrics	Elderly Population	Portugal	Portuguese	144			1									Barthel Index	-0.27 *																								0.86**
																					Lubben Social Network Scale	-0.19 *
Moura et al, 2024	2024	Reliability and validity of the Brazilian version of the world health organization disability assessment schedule (WHODAS 2.0) questionnaire for women with urinary incontinence	Cohort Study	Disability and Rehabilitation	Disability and Rehabilitation	Urinary Inconsistency	Brazil	Brazilian Portuguese	101						1						King’s Health Questionnaire Measures of Severity (KHQ)	0.48***																0.86**	0.86**	0.80**	0.92***	0.91***			0.82**		0.95***
																					International Incontinence Consultation Questionnaire (ICIQ)	0.57***
																					Urinary impact Questionnaire (IUQ-7)	0.73***
Nielsen et al, 2021	2021	Construct Validity and Clinical Utility of World Health Organization Disability Assessment Schedule 2.0 in Older Patients Discharged From Emergency Departments	Cross-sectional Study	Frontiers in Rehabilitation Sciences	Geriatrics	Elderly Population in Emergency Departments	Denmark	n/a	129						1						Barthel Index	-0.49* (n = 125)
																					Assessment of Motor and Process Skills (AMPS) - Motor Skills		-0.58* (n = 83)
																					Assessment of Motor and Process Skills (AMPS) - Process Skills		-0.26* (n = 83)
																					Timed Up and Go (TUG)		0.30* (n = 110)
																					Thirty-Second Chair Stand Test (30 s-CST)		-0.52* (n = 116)
Norouzi et al, 2020	2020	Psychometric Properties of the World Health Organization Disability Assessment Scale 2.0 among Iranian Cancer Patients	Cross-sectional Study	Middle East Journal of Cancer	Oncology	Cancer	Iran	Persian	320							1					Co-Rumination Questionnaire		0.71														6 Factors	0.81**	0.88**	0.80**	0.81**	0.90***			0.88**		0.91***
																					European Organization for Research and Treatment of Cancer Quality of Life Questionnaire-C30 (EORTC QLC-C30)		0.85
																					Difficulty of Emotion Regulation Scale (DERS)		0.78
Ovando et al, 2024	2024	The Brazilian version of the World Health Organization Disability Assessment Schedule (WHODAS 2.0) is reliable and valid for chronic stroke survivors	Cross-sectional Study	Topics in Stroke Rehabilitation	Neurology	Chronic Stroke	Brazil	Brazilian Portuguese	53						1				32		Functional Independence Measure (FIM)	-0.73 - -0.51																0.87**	0.91***	0.76*	0.62		0.91*** (32-Item)		0.76*		0.93***
																					Stroke Impact Scale (SIS)	-0.88 - -0.77
Paniagua, 2017	2017	Validación del cuestionario para la evaluación de la discapacidad de la Organización Mundial de la Salud en población clínica del área metropolitana de San Salvador y Santa Ana	Cross-sectional Study	Crea Ciencia Revista Científica	Mental Health	Mental Helath Centers	El Salvador	Spanish	92							1																						0.77*	0.88**	0.72*	0.50	0.93***			0.84**		0.90***
Papadopoulou et al, 2020	2020	Psychometric Properties of the 12-Item World Health Organization Disability Assessment Schedule (WHODAS 2.0) in Adult Patients with Motor Disabilities	Cross-sectional Study	Journal of Developmental and Physical Disabilities	Disability and Rehabilitation	Motor Disabilites	Greece	Greek	136		1										Medical Outcomes Study Short Form 36 (SF-36)		-0.65**					0.38 - 0.74 (all 12-items converge on the same construct)							3 Factors											0.81**
Park et al, 2019	2019	Validation of the 36-item and 12-item self-report World Health Organization Disability Assessment Schedule II (WHODAS-II) in individuals with autism spectrum disorder	Cross-sectional Study	Autism Research	Neurology	Autism Spectrum Disorder	Australia	n/a	109							1					World Health Organization Quality of Life-BREF (WHOQOL-BREF)	-0.61** - -0.33															1 General Factor and 7 Factors	0.86**	0.78*	0.80**	0.81**		0.97***	0.96***	0.91***		0.95***
																					Social and Occupational Functioning Assessment Scale (SOFAS)	-0.32
												1									World Health Organization Quality of Life-BREF (WHOQOL-BREF)	-0.56** - -0.29*															1 General Factor and 6 Factors									0.86**
																					Social and Occupational Functioning Assessment Scale (SOFAS)	-0.31
Paul & Ali, 2023	2023	Disability assessment in the persons with schizophrenia: Inter-rater agreement and correlation between self-, proxy-, and interviewer-rated versions of the World Health Organization Disability Assessment Schedule 2.0	Cross-sectional Study	Archives of Mental Health	Mental Health	Schizophrenia	India	n/a	30						1	1	1
																					Whodas 2.0 Self Form correlated with Whodas 2.0 Proxy Form
																					Whodas 2.0 Proxy Form correlated with Whodas 2.0 Interviewer Form
																					Whodas 2.0 Self Form correlated with Whodas 2.0 Interviewer Form
Paul & Bora, 2022	2022	Agreement in Disability between World Health Organization Disability Assessment Schedule 2.0 (36 Item Version) and Indian Disability Evaluation and Assessment Scale among the Person with Severe Mental Illness	Cohort Study	Malaysian Journal of Psychiatry	Mental Health	Mental Illness	n/a	n/a	60						1						Indian Disability Evaluation and Assessment Scale (IDEAS)	0.24* - 0.71**
Pavlova et al, 2022	2022	World Health Organization Disability Assessment Schedule 2.0: psychometric properties and validation of the Ukrainian version in a sample of cadets of the Armed Forces	Cross-sectional Study	Advances in Rehabilitation	Military Population	Cadets	Ukraine	Ukrainian	256							1					Medical Outcomes Study Short Form 36 (SF-36) - Mental Component		-0.43***												6 Factors			0.89**	0.89**	0.77*	0.83**		0.95***	0.91***	0.82**		0.95***
Prodinger et al, 2019	2019	The measurement of functioning using the International Classification of Functioning, Disability and Health: comparing qualifier ratings with existing health status instruments	Cross-sectional Study	Disability and Rehabilitation	Rheumatology; Neurology	Rheumatoid Arthritis; Stroke; Osteoarthritis	n/a	n/a	1069 (Stroke)									1																					0.90***	0.81**			0.91***
									824 (Rheumatoid Arthritis)																														0.80**	0.93***			0.92***
									1048 (Osteoarthritis)																														0.71*	0.61			0.76*
Rajeziesfahani et al, 2019	2019	Validity of the 36-item Persian (Farsi) version of the World Health Organization Disability Assessment Schedule (WHODAS) 2.0	Cross-sectional Study	International Journal of Mental Health	Mental Health	Outpatients	Iran	Persian	614							1																			6 Factors			0.85**	0.86**	0.80**	0.80**	0.89**			0.78*		0.94***
Ramklint et al, 2023	2023	Validity of the self-rated 36-item World Health Organization Disability Assessment Schedule (WHODAS) 2.0 as a measure of functioning in Swedish psychiatric outpatients	Cross-sectional Study	Nordic Journal of Psychiatry	Mental Health	Outpatients	Sweden	Swedish	444							1					Global Assessment of Functioning (GAF-S)		-0.40*
																					Global Assessment of Functioning (GAF-F)		-0.46*
																					Global Assessment of Functioning (GAF-T)		-0.41*
Rijanti et al, 2021	2021	Validity and Reliability of WHO Disability Assessment Schedule 2.0 (WHODAS 2.0) Type 12 Questions Indonesian Version on Back Pain	Cross-sectional Study	Folia Medica Indonesiana	Disability and Rehabilitation	Back Pain	Indonesia	Indonesian	82	1											Oswetry Disability Index Indonesian Version (ODI)		0.86*															0.75*	0.85**	0.84**	0.63	0.83**			0.74*
																					Wong Baker Scale		0.45 - 0.79 ***
Risal et al, 2021	2021	Adapting World Health Organization Disability Assessment Schedule 2.0 for Nepal	Cross-sectional Study	BMC Psychology	Mental Health	Psychiatry Service	Nepal	Nepali	149 (92 Disabled; 57 Not Disabled)	1											World Health Organization Quality of Life-8 Question Scale (WHOQOL-8)	-0.44***												1 Factor	3 Factors											0.89**
Rocha et al, 2013	2013	People with dementia in long-term care facilities: an exploratory study of their activities and participation	Cross-sectional Study	Disability and Rehabilitation	Neurology	Dementia	Portugal	Portuguese	329								1				Mini-Mental State Examination (MMSE)		-0.69***
Salehi et al, 2020	2020	Validity and Reliability of the World Health Organization Disability Assessment Schedule 2.0 36-Item Persian Version for Persons with Multiple Sclerosis	Cross-sectional Study	KoreanJournal of Family Medicine	Neurology	Multiple Sclerosis	Iran	Persian	121							1					Multiple Sclerosis Quality of Life - 54 (MSQOL-54) - Physical Health Composite		-0.74*												7 Factors		6 Factors	0.70*	0.84**	0.76*	0.75*		0.85**	0.87**	0.85**		0.94***
																					Multiple Sclerosis Quality of Life - 54 (MSQOL-54) - Mental Health Composite		-0.66*
Saltychev et al, 2018	2018	Correlation between the pain numeric rating scale and the 12-item WHO Disability Assessment Schedule 2.0 in patients with musculoskeletal pain	Cross-sectional Study	International Journal of Rehabilitation Research	Disability and Rehabilitation	Musculoskeletal Pain	Finland	Finnish	1246			1									Numerical Rating Scales (NRS) - Average Pain	0.42***	0.41*** (n = 1158)
																					Numerical Rating Scales (NRS) - Worst Pain	0.39***	0.42*** (n = 1158)
Saltychev, Bärlund, et al, 2017	2017	A study of the psychometric properties of 12-item World Health Organization Disability Assessment Schedule 2.0 in a large population of people with chronic musculoskeletal pain	Cross-sectional Study	Clinical Rehabilitation	Disability and Rehabilitation	Musculoskeletal Pain	Finland	Finnish	501			1																							2 Factors
Saltychev, Mattie, et al, 2017	2017	Confirmatory factor analysis of 12-Item World Health Organization Disability Assessment Schedule in patients with musculoskeletal pain conditions	Cross-sectional Study	Clinical Rehabilitation	Disability and Rehabilitation	Musculoskeletal Pain	Finland	Finnish	408			1																							2 Factors		2 Factors
Schiavolin et al, 2014	2014	Disability in Italian neurosurgical patients: validity of the 12-item World Health Organization Disability Assessment Schedule	Cross-sectional Study	International Journal of Rehabilitation Research	Neurology; Oncology	Neurosurgical Procedures for Brain Tumours, Cerebrovascular or Spinal Diseases	Italy	Italian	183	1											European Health Interview Survey-Quality of Life (EUROHIS-QOL 8-item)		-0.52***													1 Factor										0.88**			0.36
																					Psychological General Well-Being Index-Short (PGWBI-S)		-0.52***
Schneider et al, 2015	2015	Making assessment locally relevant: measuring functioning for maternal depression in Khayelitsha, Cape Town	Cross-sectional Study	Social Psychiatry and Psychiatric Epidemiology	Gynecology and Obstetrics	Pregnant Women; Mothers with Young Babies	South Africa	n/a	142 (71 Pregnant Women; 71 Mothers of Young Babies)	1											Edinburgh Postnatal Depression Scale (EPDS)	0.24**
Scorza et al, 2013	2013	Validation of the “World Health Organization Disability Assessment Schedule for Children, WHODAS-Child” in Rwanda	Cross-sectional Study	PLoS One	Children	Children and Adolescents ages 10–17 and Caregivers	Rwanda	Kinyarwanda	367											2	Parent and Child Report																6 Factors										0.84**
																					Major Depressive Episode		0.42***
																					Post-traumatic Stress Disorder		0.31***
																					Anxiety		0.18***
																					Conduct Disorder		0.18***
																					Prosocial Behaviors		-0.47***
																					Uburere Bwiza Good Parenting		-0.31***
																					Trust and Family Togetherness		-0.34***
																					Perseverance		-0.34***
																					Community Support		-0.17***
Sedano-Capdevila et al, 2018	2018	WHODAS 2.0 as a Measure of Severity of Illness: Results of a FLDA Analysis	Cohort Study	Computational and Mathematical Methods in Medicine	Mental Health	Outpatient Mental Health Facilities	Spain	Spanish	122						1						Clinical Global Impression (CGI)		0.16
Serrano-Dueñas et al, 2020	2020	Evaluation of the metric properties of the WHODAS 2.0, WHODAS-S, and RADS in the assessment of disability in Parkinsonian patients	Cohort Study	Clinical Neurology and Neurosurgery	Neurology	Parkinson Disease	Ecuador	n/a	168					1							Short Parkinson’s Evaluation Scale (SCOPA-M)									0.57																	0.93***		0.13 - 0.68 (12-Item); 0.1 - 0.79 (36-Item)
																					Schwab & England Activities of Daily Living Scale (S&E)									-0.34
																					Clinical Impression of Severity Index (CISI-PD)									0.52
																					Parkinson’s Impact Scale (PIMS)									0.79
																					Hospital Anxiety and Depression Scale (HADS) - Anxiety									0.67
																					Hospital Anxiety and Depression Scale (HADS) - Depression									0.62
Sexton et al, 2019	2019	A factor analytic evaluation of the World Health Organization Disability Assessment Schedule 2.0 among veterans presenting to a generalist mental health clinic	Cross-sectional Study	Psychiatry Research	Military Population	Elderly Population in Low and Middle-Income Countries	U.S.	n/a	464							1																			6 Factors Not Confirmed		6 Factors (Original Factor Model needs modificatiom)
Shahedifar et al, 2022	2022	Psychometric properties of the 12-item WHODAS applied through phone survey: an experience in PERSIAN Traffic Cohort	Cohort Study	Health and Quality of Life Outcomes	Disability and Rehabilitation	Road Traffic Injury Patients	Iran	Persian	255		1																								4 Factors			0.79* (n = 50; Phone Based Survey)	0.84** (n = 50; Phone Based Survey)	0.77* (n = 50; Phone Based Survey)	0.78* (n = 50; Phone Based Survey)	0.75* (n = 50; Phone Based Survey)			0.76* (n = 50; Phone Based Survey)	0.93***; 0.81** (n = 50; Phone Based Survey)
Shahedifar et al, 2025	2025	Psychometric properties of full WHODAS 2.0 questionnaire for application through phone surveys: an experience in PERSIAN traffic cohort	Cross-sectional Study	Discover Public Health	Neurology	Trauma Survivors	Iran	Persian	321						1																						6 Factors	0.79* (n = 40)	0.73* (n = 40)	0.67 (n = 40)	0.78* (n = 40)	0.67 (n = 40)			0.68 (n = 40)		0.76 (n = 40)
Shulman et al, 2015	2015	Measurement of disability-free survival after surgery	Cohort Study	Anesthesiology	Surgery	Surgical	Australia; Hong Kong	n/a	510			1									The Katz index of independence in Activities of Daily Living (Katz ADL)	-0.47*** (12 months)	-0.56***; -0.61*** (3 months); -0.6*** (6 months)																							0.94*** (3 Months); 0.94*** (6 Months); 0.94*** (12 Months)
																					Quality of Recovery (QoR-40)		-0.60***; -0.70*** (day 30)
																					Canadian Study of Health and Aging Clinical Frailty Scale	0.28***
																					American Society of Anesthesiologists (ASA)	0.22***
																					EuroQOL 100-point 7 Scale (EQ-5D)		-0.55*** (day 30); -0.57*** (3 months); -0.60*** (6 months); -0.52*** (12 months)
																					Brief Pain Inventory Short Form (mBPI-sf)		0.69*** (day 30); 0.72*** (3 months); 0.74*** (6 months); 0.81*** (12 months)
A. G. Silva et al, 2019	2019	Inter-rater reliability, standard error of measurement and minimal detectable change of the 12-item WHODAS 2.0 and four performance tests in institutionalized ambulatory older adults	Cross-sectional Study	Disability and Rehabilitation	Geriatrics	Day Care Center; Nursing Home	Portugal	Portuguese	100 (70 Nursning Homes; 30 Day Care Centers)		1										Gait Speed Test (GST)		-0.58**; -0.57** (Day Care Center); -0.62** (Nursing Home)
																					Timed Up and Go (TUG)		0.32**; 0.37 (Day Care Center); 0.35** (Nursing Home)
																					Five-Times-Sit-to-Stand Test (FTSST)		0.41**; 0.63 (Day Care Center); 0.47** (Nursing Home)
																					Hand Grip Strenght		-0.17 - -0.22*; -0.29* - 0.18 (Day Care Center); -0.28* - 0.27** (Nursing Home)
C. Silva et al, 2013	2013	Adaptation and validation of WHODAS 2.0 in patients with musculoskeletal pain	Cross-sectional Study	Revista de Saúde Pública	Disability and Rehabilitation	Musculoskeletal Pain	Portugal	Portuguese	204						1						Intensity of Pain		0.44**															0.83** (n = 65)	0.79* (n = 65)	0.84** (n = 65)	0.85** (n = 65)		0.79* (n = 65)	0.76* (n = 65)	0.80** (n = 65)		0.84** (n = 65)
T. F. C. E. Silva et al, 2023	2023	Is it time to rethink disability assessment in low back pain? Reliability, internal consistency, and construct validity of the Brazilian WHODAS 2.0 for chronic low back pain	Cross-sectional Study	Physiotherapy research international : the journal for researchers and clinicians in physical therapy	Disability and Rehabilitation	Chronic Low Back Pain	Brazil	Brazilian Portuguese	100					1							Oswestry Disability Index (ODI)	0.70**																0.85**	0.87**	0.82**	0.92***	0.91***			0.92***		0.96***
																					Roland‐Morris Disability Questionnaire (RMDQ)	0.71**
																					Fear Avoidance Beliefs Questionnaire (FABQ) - Phys Subscale	0.66*
																					Fear Avoidance Beliefs Questionnaire (FABQ) - Work subscale	0.28**
C. Silveira et al, 2017	2017	Validação da versão de 36 itens do WHO Disability Assessment Schedule 2.0 (WHODAS 2.0) para a avaliação de incapacidade e funcionalidade da mulher associada à morbidade materna	Cross-sectional Study	Revista Brasileira de Ginecologia e Obstetricia	Gynecology and Obstetrics	Postpartum Women	Brazil	Brazilian Portuguese	297					1																								0.83**	0.82**	0.84**	0.82**		0.81**		0.79*		0.94***
									636										32																7 Factors		7 Factors	0.87**	0.86**	0.88**	0.87**		0.85**	0.85**	0.84**		0.93***
C. Silveira et al, 2018	2018	Validation of the WHO Disability Assessment Schedule (WHODAS 2.0) 12‐item tool against the 36‐item version for measuring functioning and disability associated with pregnancy and history of severe maternal morbidity	Cross-sectional Study	International Journal of Gynecology & Obstetrics	Gynecology and Obstetrics	Severe Maternal Morbidity (SMM)	Brazil	Brazilian Portuguese	631	1											WHODAS 2.0 (36 Item)		0.95*														6 Factors									0.84** (n = 297)
														1																																	0.79*
																			11-item (D-55a deleted)																											0.82**
L. S. Silveira et al, 2019	2019	Validade e confiabilidade da versão brasileira do World Health Organization Disability Assessment Schedule em pessoas com cegueira	Cross-sectional Study	Fisioterapia e Pesquisa	Disability and Rehabilitation	Blind People	Brazil	Brazilian Portuguese	56						1						World Health Organization Quality of Life-BREF (WHOQOL-BREF)	-0.56*																0.78*	0.73*	0.79*	0.65		0.87**	0.22	0.74*		0.88**
Smedema et al, 2017	2017	Psychometric Validation of the World Health Organization Disability Assessment Schedule 2.0—Twelve-Item Version in Persons With Spinal Cord Injuries	Cross-sectional Study	Rehabilitation Research, Policy, and Education	Neurology	Spinal Cord Injury	n/a	n/a	247	1																									3 Factors		3 Factors
Smedema et al, 2016	2016	Psychometric Validation of the World Health Organization Disability Assessment Schedule 2.0 - 12-Item Version in Persons with Fibromyalgia Syndrome	Cross-sectional Study	Journal of Rehabilitation	Rheumatology	Fibromyalgia	U.S.	n/a	302	1																									2 Factors
Snell et al, 2017	2017	Preliminary validation of the WHODAS 2.0 for mild traumatic brain injury	Cohort Study	Journal of Neurotrauma	Neurology	Mild Traumatic Brain Injury	Canada	English	79		1																								3 Factors											0.92***
Snell et al, 2020	2020	Rasch analysis of the World Health Organization Disability Assessment Schedule 2.0 in a mild traumatic brain injury sample	Cohort Study	Brain Injury	Neurology	Mild Traumatic Brain Injury	Canada	English	131 (1-month)	1																																				0.92***
									131 (3-month)																																					0.94 ***
A. J. d. S. Sousa et al, 2019	2019	Propriedades psicométricas do WHODAS para uso em pessoas com chikungunya no Brasil	Cross-sectional Study	Fisioterapia e Pesquisa	Infectology	Post-Chikungunya Patients	Brazil	Brazilian Portuguese	68					1							World Health Organization Quality of Life (WHOQOL-BREF) - Physical	-0.74*																0.79*	0.82**	0.76*	0.82**	0.89**			0.77*		0.93***
																					World Health Organization Quality of Life (WHOQOL-BREF) - Psychological	-0.68*
																					World Health Organization Quality of Life (WHOQOL-BREF) - Social	-0.42*
																					World Health Organization Quality of Life (WHOQOL-BREF) - Environmental	-0.24*
C. Sousa et al, 2019	2019	Translation and cross-cultural adaptation of the instrument WHODAS 2.0 Child and Youth	Cross-sectional Study	International Congress of Health and Well-being Intervention: ICHWBI 2019	Children	General Population	n/a	Portuguese	43											1																											0.87**
Subramaniam et al, 2020	2020	Validation of the World Health Organization Disability Assessment Schedule 2.0 among older adults in an Asian country	Cross-sectional Study	Singapore Medical Journal	Geriatrics	General Population	Singapore	Chinese; Tamil; Malay; Hokkien; Teochew; Cantonese	2564		1										Global Cognitive Score (COGSCORE)	-0.74***													1 Factor (n = 1282)	1 Factor (n = 1282)										0.92***
Sulyvan Castro et al, 2018	2018	Validation of the Brazilian version of WHODAS 2.0 in patients on hemodialysis therapy	Cross-sectional Study	Fisioterapia em Movimento	Nephrology	Chronic Kidney Disease on Hemodialysis Therapy	Brazil	Brazilian Portuguese	51						1						World Health Organization Quality of Life-BREF (WHOQOL-BREF)	-0.78*																0.75*	0.81**	0.80**	0.47 - 0.65	0.90***			0.77*		0.89**
																					Kidney Disease Quality of Life Short Form (KDQOL-SFTM 1.3)
																					Medical Outcomes Study Short Form (SF-12) - Physical Component	-0.70*
																					Medical Outcomes Study Short Form (SF-12) - Mental Component	-0.47*
Svanborg et al, 2022	2022	Evidence for validity of the Swedish self-rated 36-item version of the World Health Organization Disability Assessment Schedule 2.0 (WHODAS 2.0) in patients with mental disorders: a multi-centre Cross-sectional Studyusing Rasch analysis	Cross-sectional Study	Journal of Patient-Reported Outcomes	Mental Health	General Mental Disorder	Sweden	Swedish	780							1																															0.91***
Tarvonen-Schröder & Koivisto, 2023	2023	World Health Organization Disability Assessment Schedule versus Functional Independence Measure in Traumatic Brain Injury	Cross-sectional Study	Journal of Rehabilitation Medicine	Neurology	Traumatic Brain Injury	Finland	n/a	89				1								WHODAS 2.0 Self Form (12 Item)	0.74***																								0.94***
																					Functional Independence Measure (FIM)	-0.78***
																					WHO Minimal Generic Set of Domains of Functioning and Health	0.93***
												1									Functional Independence Measure (FIM)	-0.56***																								0.89**
																					WHO Minimal Generic Set of Domains of Functioning and Health	0.72***
Tavares et al, 2023	2023	Evaluation of the properties of WHODAS-12 measurements in individuals with Chagas disease in Brazil	Cross-sectional Study	Revista do Instituto de Medicina Tropical de São Paulo	Infectology	Chagas Disease	Brazil	Brazilian Portuguese	628		1																								3 Factors											0.87**
Thai et al, 2022	2022	WHODAS 2.0: Associations of functional disability with sex, age, and length of care in outpatients with schizophrenia-spectrum disorders	Cross-sectional Study	Psychiatry Research	Mental Health	Schizophrenia	Canada	n/a	180										32																												≥0.80**
Theotokatos et al, 2023	2023	Psychometric Properties of the 12-Item World Health Organization Disability Assessment Schedule (WHODAS 2.0), Greek Version: A Cross-sectional Studyon Applicants of Welfare Benefits	Cross-sectional Study	Cureus	Disability and Rehabilitation	General Disability	Greece	Greek	10163		1										Barema Disability Percentage		0.24****														2 Factors									0.92***
																					Number of Morbidities		0.21***
C. Thomas et al, 2014	2014	Comparison of three quality of life instruments in lymphatic filariasis: DLQI, WHODAS 2.0, and LFSQQ	Cross-sectional Study	PLoS Neglected Tropical Diseases	Infectology	Lymphatic Filariasis	India	Malayalam	36 (Lymphatic Filariasis Group); 36 (Control Group)					1							Dermatology Life Quality Index (DLQI)	0.75***																0.85**	0.91***	0.78*	0.85**	0.88**			0.82**		0.93***
C. C. Thomas et al, 2016	2016	The 12-item WHO Disability Assessment Schedule II as an outcome measure for treatment of common mental disorders	Cross-sectional Study	Global Mental Health (Camb)	Mental Health	Common Mental Disorders	India	n/a	1024	1											Revised Clinical Interview Schedule (CIS-R)	0.42		0.18
Tompke et al, 2020	2020	Measurement Invariance of the WHODAS 2.0 Across Youth With and Without Physical or Mental Conditions	Cross-sectional Study	Assessment	Mental Health	Youth Population	Canada	n/a	1851	1																											1 General Factor and 6 Factors
Tymruk-Skoropad et al, 2022	2022	Measuring health and disability of Ukrainian cadets – translation and cross-cultural adaptation of the WHODAS 2.0	Cross-sectional Study	Physiotherapy Quarterly	Military Population	Cadets	Ukraine	Ukrainian	217							1					Medical Outcomes Study Short Form 36 (SF-36)		-0.34*** - -0.52***
Umucu et al, 2020	2020	Psychometric Validation of a Measure Assessing Functional Limitations of Students With Disabilities: An Adaptation of the World Health Organization Disability Assessment Schedule 2.0	Cross-sectional Study	Rehabilitation Counseling Bulletin	Children	Youth and Adolescent	U.S.	n/a	436											1	The Vocational Outcome Expectancy Scale (VOES)		-0.21 **												2 Factors (n = 229)	2 Factors (n = 207)											0.85**
																					Stages of Change for Vocational Rehabilitation Scale (SOC-VRS)		-0.16 *
																					Medicaid Outpatient Treatment Expenditures		-0.13
																					Health Care Expenditures		-0.15 *
Vaganian et al, 2021	2021	An item analysis according to the Rasch model of the German 12-item WHO Disability Assessment Schedule (WHODAS 2.0)	Cross-sectional Study	Quality of Life Research	Oncology	Cancer	n/a	German	350			1																						1 Factor
Vincent et al, 2017	2017	French-Canadian translation and validation of four questionnaires assessing hearing impairment and handicap	Cross-sectional Study	International Journal of Audiology	Disability and Rehabilitation	Hearing impairment	Canada	French Canadian	29					1																								0.90***							0.89**
Wada et al, 2021	2021	Validity and Reliability of the Japanese Version of the 12-item Self-administered World Health Organization Disability Assessment Schedule (WHODAS) 2.0 in Patients with Schizophrenia	Cross-sectional Study	Acta medica Okayama	Mental Health	Schizophrenia Outpatient	Japan	Japanese	350			1									Modified Global Assessment of Functioning (mGAF)	-0.43***															6 Factors									0.86**
																					Kessler 6 scales (K6)	0.56***
Wang et al, 2013	2013	Reliability and validity of the Chinese version of WHO Disability Assessment Schedule 2.0 in mental disability assessment	Cross-sectional Study	Chinese Mental Health Journal	Mental Health	Mental Disorders	n/a	Chinese	218									1																	6 Factors												0.93***
Wawrzyniak et al, 2019	2019	The World Health Organization Disability Assessment Schedule-2.0 (WHODAS 2.0) in a chronic pain population being considered for chronic opioid therapy	Cohort Study	Journal of Pain Research	Disability and Rehabilitation	Chronic Pain Conditions Evaluation for Chronic Opioid Therapy	U.S.	n/a	109									1			Roland Morris Disability Questionnaire (RMDQ-m)	0.69***
																					Patient Health Questionnaire-9 item (PHQ-9)	0.68***
																					Current Opioid Misuse Measure (COMM)	0.52***
																					Screener and Opioid Assessment for Patients with Pain-Revised (SOAPP-R)	0.51***
																					Opioid Risk Tool (ORT)	0.14
Williams et al, 2021	2021	Support for the higher-order factor structure of the WHODAS 2.0 self-report version in a Dutch outpatient psychiatric setting	Cross-sectional Study	Quality of Life Research	Mental Health	Mental Disorders	The Netherlands	Dutch	770 (483 Working Sampe)							1			32																		1 General Factor and 7 Factors (n = 482)
									770 (287 Non-Working Sample)																												1 General Factor and 6 Factors (n = 287)
Wu et al, 2020	2020	Psychometric properties of the World Health Organization Disability Assessment Schedule in people with multiple sclerosis	Cross-sectional Study	Journal of Vocational Rehabilitation	Neurology	Multiple Sclerosis	U.S.	n/a	243			1																						2 Factors	2 Factors		2 Factors (n = 143)
Young et al, 2023	2023	Measuring disability in multiple sclerosis: the WHODAS 2.0	Cohort Study	Quality of Life Research	Neurology	Multiple Sclerosis	U.K.	n/a	5809					1																								0.91*** (Training Sample); 0.90*** (Validation Sample)	0.94*** (Training Sample); 0.91*** (Validation Sample)	0.88** (Training Sample); 0.79* (Validation Sample)	0.88** (Training Sample); 0.87* (Validation Sample)	0.82** (Training Sample); 0.79* (Validation Sample)	0.97*** (Training Sample); 0.96*** (Validation Sample)	0.99*** (Training Sample); 0.99*** (Validation Sample)	0.89** (Training Sample); 0.90*** (Validation Sample)		0.93*** (Training Sample); 0.94*** (Validation Sample)
																			32																												0.88** (Training Sample); 0.98*** (Validation Sample)
										1																																				0.77* (Training Sample); 0.77* (Validation Sample)
Younus et al, 2017	2017	Reliability and validity of the 12-item WHODAS 2.0 in patients with Kashin–Beck disease	Cross-sectional Study	Rheumatology International	Rheumatology	Kashin–Beck Disease (KBD)	China	Chinese	219		1	1									Western Ontario and McMaster Universities Index of Osteoarthritis (WOMAC) - Pain		0.19** - 0.62**														6 Factors	0.91***	0.87**	0.83**	0.79*	0.90***			0.70*
																					Western Ontario and McMaster Universities Index of Osteoarthritis (WOMAC) - Stiffness		0.18** - 0.59**
																					Western Ontario and McMaster Universities Index of Osteoarthritis (WOMAC) - Physical Function		0.24* - 0.80**
Yuliana et al, 2022	2022	Development and validation of the World Health Organization disability Assessment Schedule 2.0 (WHODAS 2.0) Indonesian version in stroke survivors	Cross-sectional Study	Disability and Rehabilitation	Neurology	Stroke	Indonesia	Indonesian	183										32		Recurrence of Stroke		0.04												5 Factors			0.92***	0.92***	0.89**	0.86**		0.92***	0.87**	0.92***		0.96***
																					Duration after Stroke		0.16*
														1							Recurrence of Stroke		0.17*																								0.98***
																					Duration after Stroke		-0.27*
Zacarias et al, 2022	2022	Validation of the World Health Organization Disability Assessment Schedule (WHODAS 2.0) for individuals with COPD	Cross-sectional Study	Disability and Rehabilitation	Pneumology	Chronic Obstructive Pulmonary Disease	Brazil	Brazilian Portuguese	100						1						Saint George’s Respiratory Questionnaire (SGRQ)		0.67***															0.75*	0.82**	0.81**	0.72*	0.60			0.82**		0.85**
Zhao et al, 2013	2013	Activity limitation and participation restrictions of breast cancer patients receiving chemotherapy: psychometric properties and validation of the Chinese version of the WHODAS 2.0	Cross-sectional Study	Quality of Life Research	Oncology	Primary Breast Cancer	China	Chinese	402										32		Functional Assessment of Cancer Therapy-Breast (FACT-B) Version 4	-0.62**													7 Factors (n = 201)			0.80**	0.90***	0.82**	0.83**		0.92***		0.72*		0.92***
Zhou et al, 2020	2020	Proxy reliability of the 12-item world health organization disability assessment schedule II among adult patients with mental disorders	Cross-sectional Study	Quality of Life Research	Mental Health	Mental Disorders (Schizophrenia and Psychotic Disorder; Mood Disorders; Anxiety Disorders; Somatoform Disorders; Eating Disorders; Sleeping Disorders)	China	n/a	195 (Patients)			1
									184 (Proxy)				1
*p < 0.5; **p < 0.01; ***p < 0.001
*ω > 0.7
*0.8 > α ≥ 0.7; **0.9 > α ≥ 0.8; ***α ≥ 0.9
[truncated: 9 more columns]

## Sheet: References
References of 143 included studies
1	Abdin E, Seet V, Jeyagurunathan A, Tan SC, Mok YM, Verma S, Lee ES, Subramaniam M. Validation of the 12‐item World Health Organization Disability Assessment Schedule 2.0 in individuals with schizophrenia, depression, anxiety, and diabetes in Singapore. PLOS ONE 2023;18:e0294908.
2	Akhtar A, Cuijpers P, Morina N, Sijbrandij M, Bryant R. Exploratory and confirmatory factor analysis of the 12-item Arabic World Health Organization Disability Assessment Schedule (WHODAS 2.0) as a screening tool for Syrian refugees. BJPsych Open 2021;7:e190.
3	Alencar CH, Boigny RN, Nogueira PSF, de Castro SS, de Sousa Almondes JG. Validation of the Brazilian version of the WHODAS 2.0 for people affected by leprosy. Leprosy Review 2021;92:47–58.
4	Aşkın A, Atar E, Tosun A, Demirdal Ü, Koca Ö. Activities and participation after stroke: validity and reliability of the Turkish version of IMPACT-S questionnaire. Disability and Rehabilitation 2020;42:1912–7.
5	Aslan Kunt D, Dereboy F. Validity and Reliability of the World Health Organization Disability Assessment Schedule 2.0 (WHODAS 2.0) in Turkish Psychiatry Patients and Healthy Controls. Turkish Journal of Psychiatry 2018;29:147–55.
6	Axelsson E, Lindsäter E, Ljótsson B, Andersson E, Hedman-Lagerlöf E. The 12-item Self-Report World Health Organization Disability Assessment Schedule (WHODAS) 2.0 Administered Via the Internet to Individuals With Anxiety and Stress Disorders: A Psychometric Investigation Based on Data From Two Clinical Trials. JMIR Mental Health 2017;4:e58.
7	Babu H, Sriraman S, Karthikbabu S, Sophia P, Kumar SNS. Factors Influencing Social and Community Participation of People with Spinal Cord Injury in Karnataka, India. Indian Journal of Community Medicine 2024;49:52–5.
8	Badu E, Mitchell R, O’Brien AP, Osei A, Rubin M. Measuring Disability in Consumers of mental health services – psychometric properties of the World Health Organization Disability Assessment Schedule 2.0 (WHODAS 2.0) in Ghana. International Journal of Mental Health Nursing 2021.
9	Barbosa KSS, Castro SSd, Leite CF, Nacci FR, Accioly MF. Validação da versão brasileira do World Health Organization Disability Assessment Schedule 2.0 em indivíduos HIV/AIDS. Ciência & Saúde Coletiva 2020;25:837–44.
10	Bärlund ET, Katajapuu NK, Paltamaa JP, Saltychev MM. Correlation between Oswestry disability index and 12-item self-administered version of World Health Organization Disability Assessment Schedule (WHODAS 2.0) in patients with chronic low back pain. International Journal of Rehabilitation Research 2021;44:170–2.
11	Barreto MCA, Moraleida FRJ, Graminha CV, Leite CF, Castro SS, Nunes ACL. Functioning in the fibromyalgia syndrome: validity and reliability of the WHODAS 2.0. Advances in Rheumatology 2021;61:58.
12	Basavarajappa C, Kumar KS, Suresh VC, Kumar CN, Ravishankar V, Vanamoorthy U, Mehta U, Waghmare A, Thanapal S. What Score in WHODAS 2.0 12-Item Interviewer Version Corresponds to 40 % Psychiatric Disability? A Comparative Study Against IDEAS. Journal of Psychosocial Rehabilitation and Mental Health 2016;3:21–6.
13	Begum TF, Morse GS, Buchwald D, Carpenter DO. Assessing the Psychometric Properties of the WHO-DAS 2.0 in an American Indian Community. Journal of Indigenous Research 2022;9:Article 12.
14	Bejer A, Ćwirlej-Sozańska A, Wiśniowska-Szurlej A, Wilmowska-Pietruszyńska A, Spalek R, de Sire A, Sozański B. Psychometric properties of the Polish version of the 36-item WHODAS 2.0 in patients with hip and knee osteoarthritis. Quality of Life Research 2021;30:2415–27.
15	Borges KA, de Oliveira Chagas LM, Andrade LF, de Castro SS. Validade e confiabilidade do World Health Organization Disability Assessment Schedule (WHODAS 2.0) para pessoas com obesidade mórbida Medicina, Ribeirão Preto 2017;50:41–2.
16	Brasil AM, Correr CJ. Validation of the Brazilian Version of WHODAS 2.0 in Patients with Mental Disorders: Should the 12-Item Scale be an Alternative to 36-Item Scale in DSM-5? Neuropsychiatry 2018;8:719–26.
17	Brinck EA, Fry HE, Smedema SM. Psychometric Validation of the World Health Organization Disability Assessment Schedule 2.0—Twelve-Item Version in a Heterogeneous Group of Employed People With Disabilities. Journal of Applied Rehabilitation Counseling 2020;51:222–37.
18	Brito GA, Martins NS, Frota IPR, Moreira MA, Nascimento SLd. Validation of the Brazilian version of the World Health Organization Disability Assessment Schedule in women with chronic pelvic pain. Brazilian Journal of Pain 2023;6:346–52.
19	Carlozzi NE, Kratz AL, Downing NR, Goodnight S, Miner JA, Migliore N, Paulsen JS. Validity of the 12-item World Health Organization Disability Assessment Schedule 2.0 (WHODAS 2.0) in individuals with Huntington disease (HD). Quality of Life Research 2015;24:1963–71.
20	Carvalho da Silva MM, Sakumotu Lozano R, Duarte Pereira N, Tays Marrara Marmorato K, Maria De Souza N, José Barbosa Zorrer Franco F, Carreri Vergamini G, Ferreira Arcuri J, Amorim Pires Di Lorenzo V. Correlation between World Health Disability Assessment Schedule (Whodas) 2.0 and six minutes walk test. European Respiratory Journal 2019;54:PA1215.
21	Chang K-F, Chang K-H, Chi W-C, Huang S-W, Yen C-F, Liao H-F, Liou T-H, Chao P-Z, Lin IC. Influence of visual impairment and hearing impairment on functional dependence status among people in Taiwan&#x2014;An evaluation using the WHODAS 2.0 score. Journal of the Chinese Medical Association 2017;81:376–82.
22	Chang K-H, Liao H-F, Yen C-F, Hwang A-W, Chi W-C, Escorpizo R, Liou T-H. Association between muscle power impairment and WHODAS 2.0 in older adults with physical disability in Taiwan. Disability and Rehabilitation 2015;37:712–20.
23	Chang K-H, Lin Y-N, Liao H-F, Yen C-F, Escorpizo R, Yen T-H, Liou T-H. Environmental effects on WHODAS 2.0 among patients with stroke with a focus on ICF category e120. Quality of Life Research 2014;23:1823–31.
24	Chen X, Iwanaga K, Wu J-R, Lee B, Chan F, Tansey TN, Bezyak J, Chan C, Tao J. Psychometric Validation of the World Health Organization Disability Assessment Schedule in a Sample of Community Dwelling Adults with Chronic Health Conditions and Disabilities. Journal of Applied Rehabilitation Counseling 2021;52:115–26.
25	Cheung MKT, Hung ATF, Poon PKK, Fong DYT, Li LSW, Chow ESL, Qiu Z-Y, Liou T-H. Validation of the World Health Organization Assessment Schedule II Chinese Traditional Version (WHODAS II CT) in persons with disabilities and chronic illnesses for Chinese population. Disability and Rehabilitation 2015;37:1902–7.
26	Chiu T-Y, Finger ME, Fellinghauer CS, Escorpizo R, Chi W-C, Liou T-H, Yen C-F. Validation of the World Health Organization Disability Assessment Schedule 2.0 in adults with spinal cord injury in Taiwan: a psychometric study. Spinal Cord 2019;57:516–24.
27	Chiu T-Y, Yen C-F, Chou C-H, Lin J-D, Hwang A-W, Liao H-F, Chi W-C. Development of traditional Chinese version of World Health Organization Disability Assessment Schedule 2.0 36 - item (WHODAS 2.0) in Taiwan: Validity and reliability analyses. Research in Developmental Disabilities 2014;35:2812–20.
28	Ćwirlej-Sozańska A, Bejer A, Wiśniowska-Szurlej A, Wilmowska-Pietruszyńska A, de Sire A, Spalek R, Sozański B. Psychometric Properties of the Polish Version of the 36-Item WHODAS 2.0 in Patients with Low Back Pain. International Journal of Environmental Research and Public Health 2020;17:7284.
29	Ćwirlej-Sozańska A, Sozański B, Kupczyk M, Leszczak J, Kwolek A, Wilmowska-Pietruszyńska A, Wiśniowska-Szurlej A. Psychometric Properties and Validation of the Polish Version of the 12-Item World Health Organization Disability Assessment Schedule 2.0 in Patients with Huntington’s Disease. Journal of Clinical Medicine 2021;10:1053.
30	Ćwirlej-Sozańska A, Wilmowska-Pietruszyńska A, Sozański B. Validation of the Polish version of the World Health Organization Disability Assessment Schedule (WHODAS 2.0) in an elderly (60–70-year-old) population. International Journal of Occupational Safety and Ergonomics 2017;24:386–94.
31	da Silva A, Oliveira L, Santos HD, Pereira G, Silva S. Teleassessment of disability and health after stroke: Validation and reliability of the applicability of WHODAS 2.0 by video call. Journal of the Neurological Sciences 2023;455:195.
32	Daza JF, Cuthbertson BH, Myles PS, Shulman MA, Wijeysundera DN, Investigators tM-MS. Measurement properties of the WHO Disability Assessment Schedule 2.0 for evaluating functional status after inpatient surgery. British Journal of Surgery 2022;109:968–76.
33	de Arruda GT, de Melo Mantovan SG, Da Roza T, Silva BId, Tonon da Luz SC, Avila MA. WHODAS measurement properties for women with dysmenorrhea. Health and Quality of Life Outcomes 2023;21:55.
34	de Castro SS, Leite CF, Nacci FR, Barbosa KSS, Accioly MF. Validação da versão brasileira do World Health Organization Disability Assessment Schedule em indivíduos com diabetes mellitus. Fisioterapia e Pesquisa 2019;26:413–8.
35	de Oliveira ACS, Zacarias LC, de Souza CCC, Bezerra JPdS, Viana-Junior AB, Sobreira-Neto MA, Leite CF. Validity, reliability, and responsiveness of the Brazilian version of the instrument World Health Organization Disability Assessment Schedule (WHODAS 2.0) for individuals with obstructive sleep apnoea. Heart & Lung 2024;67:183–90.
36	Denu ZA, Yassin MO, Bisetegn TA, Biks GA, Gelaye KA. The 12 items Amharic version WHODAS-2 showed cultural adaptation and used to measure disability among road traffic trauma victims in Ethiopia. BMC Psychology 2021;9:1.
37	Díaz-Castro L, Arroyo-Belmonte M, Suárez-Brito P, Márquez-Caraveo ME, Garcia-Andrade C. Validation of the World Health Organization’s Disability Assessment Schedule 2.0 for children with mental disorders in specialized health-care services. Frontiers in Psychiatry 2024;15:1415133.
38	Downing NR, Kim J-I, Williams JK, Long JD, Mills JA, Paulsen JS. WHODAS 2.0 in prodromal Huntington disease: measures of functioning in neuropsychiatric disease. European Journal of Human Genetics 2014;22:958–63.
39	Duca L, Roman NA, Miron A, Teodorescu A, Dima L, Ifteni P. WHODAS Assessment Feasibility and Mental Health Impact on Functional Disability in Systemic Lupus Erythematosus. Healthcare 2022;10:1053.
40	Federici S, Balboni G, Buracchi A, Barbanera F, Pierini A. WHODAS–Child: Psychometric Properties of the WHODAS 2.0 for Children and Youth among Italian Children with Autism Spectrum Disorder. Disability and Rehabilitation 2023;45:1713–9.
41	Ferro MA, Basque D, Elgie M, Dol M. Agreement of the 12-item World Health Organization Disability Assessment Schedule (WHODAS) 2.0 in parents and youth with physical illness living in Canada. Disability and Rehabilitation 2022;45:3125–34.
42	Ferro MA, Dol M, Basque D, Elgie M. Validating the 12-item proxy-administered World Health Organization Disability Assessment Schedule (WHODAS) 2.0 in young children with chronic physical illness in Canada. Disability and Rehabilitation 2022;45:3135–42.
43	Ferro MA, Elgie M, Dol M, Basque D. Measurement invariance of the 12-item self-administered World Health Organization Disability Assessment Schedule (WHODAS) 2.0 across early and late adolescents in Canada. Disability and Rehabilitation 2022;45:3118–24.
44	Fujiwara A, Ida M, Kimoto K, Watanabe K, Kawaguchi M. Feasibility, reliability, and validity of the 12-item World Health Organization Disability Assessment Schedule 2.0 in patients attending the pain clinic. Journal of Anesthesia 2020;35:81–5.
45	Gaskin CJ, Lambert SD, Bowe SJ, Orellana L. Why sample selection matters in exploratory factor analysis: implications for the 12-item World Health Organization Disability Assessment Schedule 2.0. BMC Medical Research Methodology 2017;17:40.
46	Gspandl S, Peirson RP, Nahhas RW, Skale TG, Lehrer DS. Comparing Global Assessment of Functioning (GAF) and World Health Organization Disability Assessment Schedule (WHODAS) 2.0 in schizophrenia. Psychiatry Research 2017;259:251–3.
47	Guilera G, Gómez-Benito J, Pino Ó, Rojo E, Vieta E, Cuesta MJ, Purdon SE, Bernardo M, Crespo-Facorro B, Franco M and others. Disability in Bipolar I Disorder: The 36-item World Health Organization Disability Assessment Schedule 2.0. Journal of Affective Disorders 2015;174:353–60.
48	Habtamu K, Alem A, Medhin G, Fekadu A, Dewey M, Prince M, Hanlon C. Validation of the World Health Organization Disability Assessment Schedule in people with severe mental disorders in rural Ethiopia. Health Qual Life Outcomes 2017;15:64.
49	Hernández-Orduña O, Robles-García R, Martínez-López N, Muñoz-Toledo C, González-Salas A, Cabello M, Domínguez-Martínez T, Medina-Mora ME. WHODAS and the evaluation of disability among people with mental disorders with and without psychotic symptoms. Salud mental 2017;40:209–18.
50	Herrold AA, Kletzel SL, Mallinson T, Pape TLB, Weaver JA, Guernon A, Smith B, Babcock-Parziale J, High WM, Sesso-Osburn F and others. Psychometric measurement properties of the world health organization disability assessment schedule 2.0 (WHODAS) evaluated among veterans with mild traumatic brain injury and behavioral health conditions. Disability and Rehabilitation 2021;43:1313–22.
51	Higgins AM, Serpa Neto A, Bailey M, Barrett J, Bellomo R, Cooper DJ, Gabbe B, Linke N, Myles PS, Paton M and others. The psychometric properties and minimal clinically important difference for disability assessment using WHODAS 2.0 in critically ill patients. Critical Care and Resuscitation 2021;23:103–12.
52	Hilfi L, Atik N, Raksanagara AS, Sunjaya DK, Paramita SA, Yamazaki C, Koyama H, Hamazaki K. Rasch Model Analysis of the Indonesian Version of World Health Organization Disability Assessment Schedule (WHODAS 2.0). The Kitakanto Medical Journal 2021;71:275–88.
53	Ho EC. Utility of WHODAS 2.0 (Quality of Life Assessment) in detecting Changes in Quality of Life in Hearing Impairment. The Journal of Laryngology & Otology 2016;130:S176–S7.
54	Hoehne A, Giguere CE, Herba CM, Labelle R. Assessing Functioning across Common Mental Disorders in Psychiatric Emergency Patients: Results from the WHODAS-2. Canadian Journal of Psychiatry 2021;66:1085–93.
55	Holmberg C, Gremyr A, Torgerson J, Mehlig K. Clinical validity of the 12-item WHODAS-2.0 in a naturalistic sample of outpatients with psychotic disorders. BMC Psychiatry 2021;21:147.
56	Hu L, Zang Y-L, Li N. The applicability of WHODAS 2.0 in adolescents in China. Journal of Clinical Nursing 2012;21:2438–51.
57	Ida M, Naito Y, Tanaka Y, Matsunari Y, Inoue S, Kawaguchi M. Feasibility, reliability, and validity of the Japanese version of the 12-item World Health Organization Disability Assessment Schedule-2 in preoperative patients. Journal of Anesthesia 2017;31:539–44.
58	Igwesi-Chidobe CN, Kitchen S, Sorinola IO, Godfrey EL. World Health Organisation Disability Assessment Schedule (WHODAS 2.0): development and validation of the Nigerian Igbo version in patients with chronic low back pain. BMC Musculoskeletal Disorders 2020;21:755.
59	Irfan M, Sethi MR, Khan I, Awan NR, Naz F, Saleem U, Naeem F. Translation and validation in pashto (3): World health organization disability assessment schedule 2.0. Journal of Postgraduate Medical Institute 2017;31:400–4.
60	Katajapuu N, Heinonen A, Saltychev M. Minimal clinically important difference and minimal detectable change of the World Health Organization Disability Assessment Schedule 2.0 (WHODAS 2.0) amongst patients with chronic musculoskeletal pain. Clinical Rehabilitation 2020;34:1506–11.
61	Katajapuu N, Laimi K, Heinonen A, Saltychev M. Gender-related differences in psychometric properties of WHO Disability Assessment Schedule 2.0. International Journal of Rehabilitation Research 2019;42:316–21.
62	Kilkki M, Stolt M, Rannikko S, Pasanen M, Tarvonen-Schroder S. Patient- and proxy-perceptions on functioning after stroke rehabilitation using the 12-item WHODAS 2.0: a longitudinal cohort study. Disability and Rehabilitation 2024;46:783–92.
63	Kirchberger I, Braitmayer K, Coenen M, Oberhauser C, Meisinger C. Feasibility and psychometric properties of the German 12-item WHO Disability Assessment Schedule (WHODAS 2.0) in a population-based sample of patients with myocardial infarction from the MONICA/KORA myocardial infarction registry. Population Health Metrics 2014;12:27.
64	Koumpouros Y, Papageorgiou E, Sakellari E, Prapas X, Perifanou D, Lagiou A. Adaptation and psychometric properties evaluation of the Greek version of WHODAS 2.0. Pilot application in Greek elderly population. Health Services and Outcomes Research Methodology 2018;18:63–74.
65	Lee HH, Shin EK, Shin HI, Yang EJ. Is WHODAS 2.0 Useful for Colorectal Cancer Survivors? Annals of Rehabilitation Medicine 2017;41:667–76.
66	Lozano O, Mancheno JJ, Cupani M, Delgado Rico E, Moraleda E, Caceres-Pachon P, Fernandez Calderon F. Classical Test Theory and Item Response Theory produced differences on estimation of Reliable Clinical Index in WHODAS 2.0. Journal of Clinical Epidemiology 2018;103:51–9.
67	MacLeod MA, Tremblay PF, Graham K, Bernards S, Rehm J, Wells S. Psychometric properties and a latent class analysis of the 12-item World Health Organization Disability Assessment Schedule 2.0 (WHODAS 2.0) in a pooled dataset of community samples. International Journal of Methods in Psychiatric Research 2016;25:243–54.
68	Malaju MT. A structural equation modelling of the direct and indirect factors associated with functional status over time as measured by WHODAS-32 items among postpartum women in Northwest Ethiopia. Archives of Public Health 2023;81:41.
69	Manzoor A, Hameed A, Munir H. Ecological Validation of WHODAS 2.0 for Disability Assessment in Pakistan. Global Educational Studies Review 2022;7:340–9.
70	Marom BS, Carel RS, Sharabi M, Ratzon NZ. Cross-cultural adaptation of the World Health Organization Disability Assessment Schedule 2.0 (WHODAS 2.0) for Hebrew-speaking subjects with and without hand injury. Disability and Rehabilitation 2017;39:1155–61.
71	Martínez-Taboas A, Medina-Sustache E, González-Díaz DY, Aparicio ACP, Viejo AMG, García JDJ, Sálamo AL, Rodríguez-Cay JR. El WHODAS 2.0 en Puerto Rico: Psicometría y su relación con la escala de evaluación de actividad global con pacientes psiquiátricos. Salud & Sociedad 2017;8:82–93.
72	Marx BP, Wolf EJ, Cornette MM, Schnurr PP, Rosen MI, Friedman MJ, Keane TM, Speroff T. Using the WHODAS 2.0 to Assess Functioning Among Veterans Seeking Compensation for Posttraumatic Stress Disorder. Psychiatric Services 2015;66:1312–7.
73	McDonald EJ, Bedard C, Kirkpatrick SI, Perlman CM, Ferro MA. Psychometric properties and informant agreement of the WHODAS 2.0 in youth with mental disorder. Journal of the Canadian Academy of Child & Adolescent Psychiatry 2023;32:38–49.
74	Mendes LMR, Fiamengui LMSP, Bevilaqua-Grossi D, Castro SSd. Validation of the Brazilian version of WHODAS 2.0 for individuals with temporomandibular disorders. Fisioterapia e Pesquisa 2021;28:408–15.
75	Midhage R, Hermansson L, Söderberg P, Tungström S, Nordenskjöld A, Svanborg C, Ginsberg Y, Ramklint M. Psychometric evaluation of the Swedish self-rated 36-item version of WHODAS 2.0 for use in psychiatric populations – using classical test theory. Nordic Journal of Psychiatry 2021;75:494–501.
76	Moen VP, Drageset J, Eide GE, Klokkerud M, Gjesdal S. Validation of World Health Organization Assessment Schedule 2.0 in specialized somatic rehabilitation services in Norway. Quality of Life Research 2017;26:505–14.
77	Moreira A, Alvarelhão J, Silva AG, Costa R, Queirós A. Tradução e validação para português do WHODAS 2.0 ‐ 12 itens em pessoas com 55 ou mais anos. Revista Portuguesa de Saúde Pública 2015;33:179–82.
78	Moura ACRd, Rocha RdO, Araujo AKdSd, Castro SSd, Moreira MA, Nascimento SLd. Reliability and validity of the Brazilian version of the world health organization disability assessment schedule (WHODAS 2.0) questionnaire for women with urinary incontinence. Disability and Rehabilitation 2024;46:6455–60.
79	Nielsen LM, Oestergaard LG, Kirkegaard H, Maribo T. Construct Validity and Clinical Utility of World Health Organization Disability Assessment Schedule 2.0 in Older Patients Discharged From Emergency Departments. Frontiers in Rehabilitation Sciences 2021;2:710137.
80	Norouzi H, Roohi S, Shahhosseini M, Nouri Ghasemabady R. Psychometric Properties of the World Health Organization Disability Assessment Scale 2.0 among Iranian Cancer Patients. Middle East Journal of Cancer 2020;11:333–42.
81	Ovando AC, Dall’Agnol C, Merlyn Luiz J, Andrade Momo R, De Castro SS. The Brazilian version of the World Health Organization Disability Assessment Schedule (WHODAS 2.0) is reliable and valid for chronic stroke survivors. Topics in Stroke Rehabilitation 2024;31:211–20.
82	Paniagua G. Validación del cuestionario para la evaluación de la discapacidad de la Organización Mundial de la Salud en población clínica del área metropolitana de San Salvador y Santa Ana. Crea Ciencia Revista Científica 2017;11:53–9.
83	Papadopoulou M, Stasi S, Bakalidou D, Papageorgiou E, Tsokani A, Bratsi T, Papathanasiou G. Psychometric Properties of the 12-Item World Health Organization Disability Assessment Schedule (WHODAS 2.0) in Adult Patients with Motor Disabilities. Journal of Developmental and Physical Disabilities 2020;32:801–19.
84	Park SH, Demetriou EA, Pepper KL, Song YJC, Thomas EE, Hickie IB, Glozier N, Guastella AJ. Validation of the 36-item and 12-item self-report World Health Organization Disability Assessment Schedule II (WHODAS-II) in individuals with autism spectrum disorder. Autism Research 2019;12:1101–11.
85	Paul FA, Ali A. Disability assessment in the persons with schizophrenia: Inter-rater agreement and correlation between self-, proxy-, and interviewer-rated versions of the World Health Organization Disability Assessment Schedule 2.0. Archives of Mental Health 2023;24:102–8.
86	Paul FA, Bora D. Agreement in Disability between World Health Organization Disability Assessment Schedule 2.0 (36 Item Version) and Indian Disability Evaluation and Assessment Scale among the Person with Severe Mental Illness. Malaysian Journal of Psychiatry 2022;31:78–83.
87	Pavlova I, Muzyka O, Tymruk-Skoropad K. World Health Organization Disability Assessment Schedule 2.0: psychometric properties and validation of the Ukrainian version in a sample of cadets of the Armed Forces. Advances in Rehabilitation 2022;36:39–48.
88	Prodinger B, Stucki G, Coenen M, Tennant A. The measurement of functioning using the International Classification of Functioning, Disability and Health: comparing qualifier ratings with existing health status instruments. Disability and Rehabilitation 2019;41:541–8.
89	Rajeziesfahani S, Federici S, Bacci S, Meloni F, Bartolucci F, Zahiroddin A, Shams J, Noorbakhsh S. Validity of the 36-item Persian (Farsi) version of the World Health Organization Disability Assessment Schedule (WHODAS) 2.0. International Journal of Mental Health 2019;48:14–39.
90	Ramklint M, Söderberg P, Tungström S, Nordenskjöld A, Hermansson L. Validity of the self-rated 36-item World Health Organization Disability Assessment Schedule (WHODAS) 2.0 as a measure of functioning in Swedish psychiatric outpatients. Nordic Journal of Psychiatry 2023;77:276–81.
91	Rijanti KA, Subadi I, Kurniawati PM. Validity and Reliability of WHO Disability Assessment Schedule 2.0 (WHODAS 2.0) Type 12 Questions Indonesian Version on Back Pain. Folia Medica Indonesiana 2021;57:220–5.
92	Risal A, Kunwar D, Karki E, Adhikari SP, Bimali I, Shrestha B, Khadka S, Holen A. Adapting World Health Organization Disability Assessment Schedule 2.0 for Nepal. BMC Psychology 2021;9:45.
93	Rocha V, Marques A, Pinto M, Sousa L, Figueiredo D. People with dementia in long-term care facilities: an exploratory study of their activities and participation. Disability and Rehabilitation 2013;35:1501–8.
94	Salehi R, Negahban H, Khiavi FF, Saboor S, Majdinasab N, Shakhi K. Validity and Reliability of the World Health Organization Disability Assessment Schedule 2.0 36-Item Persian Version for Persons with Multiple Sclerosis. Korean Journal of Family Medicine 2020;41:195–201.
95	Saltychev M, Bärlund E, Laimi K. Correlation between the pain numeric rating scale and the 12-item WHO Disability Assessment Schedule 2.0 in patients with musculoskeletal pain. International Journal of Rehabilitation Research 2018;41:87–91.
96	Saltychev M, Bärlund E, Mattie R, McCormick Z, Paltamaa J, Laimi K. A study of the psychometric properties of 12-item World Health Organization Disability Assessment Schedule 2.0 in a large population of people with chronic musculoskeletal pain. Clinical Rehabilitation 2017;31:262–72.
97	Saltychev M, Mattie R, McCormick Z, Laimi K. Confirmatory factor analysis of 12-Item World Health Organization Disability Assessment Schedule in patients with musculoskeletal pain conditions. Clinical Rehabilitation 2017;31:702–9.
98	Schiavolin S, Ferroli P, Acerbi F, Brock S, Broggi M, Cusin A, Schiariti M, Visintini S, Quintas R, Leonardi M and others. Disability in Italian neurosurgical patients: validity of the 12-item World Health Organization Disability Assessment Schedule. International Journal of Rehabilitation Research 2014;37:267–70.
99	Schneider M, Baron E, Davies T, Bass J, Lund C. Making assessment locally relevant: measuring functioning for maternal depression in Khayelitsha, Cape Town. Social Psychiatry and Psychiatric Epidemiology 2015;50:797–806.
100	Scorza P, Stevenson A, Canino G, Mushashi C, Kanyanganzi F, Munyanah M, Betancourt T. Validation of the “World Health Organization Disability Assessment Schedule for Children, WHODAS-Child” in Rwanda. PLoS One 2013;8:e57725.
101	Sedano-Capdevila A, Barrigón ML, Delgado-Gomez D, Barahona I, Aroca F, Peñuelas-Calvo I, Miguelez-Fernandez C, Rodríguez-Jover A, Amodeo-Escribano S, González-Granado M and others. WHODAS 2.0 as a Measure of Severity of Illness: Results of a FLDA Analysis. Computational and Mathematical Methods in Medicine 2018;2018:7353624.
102	Serrano-Dueñas M, Serrano M, Mafla D, Martínez-Martín P. Evaluation of the metric properties of the WHODAS 2.0, WHODAS-S, and RADS in the assessment of disability in Parkinsonian patients. Clinical Neurology and Neurosurgery 2020;194:105872.
103	Sexton MB, Davis MT, Lusk RK, Lyubkin M, Chermack ST. A factor analytic evaluation of the World Health Organization Disability Assessment Schedule 2.0 among veterans presenting to a generalist mental health clinic. Psychiatry Research 2019;272:638–42.
104	Shahedifar N, Sadeghi-Bazargani H, Asghari-Jafarabadi M, Farahbakhsh M, Bazargan-Hejazi S. Psychometric properties of the 12-item WHODAS applied through phone survey: an experience in PERSIAN Traffic Cohort. Health and Quality of Life Outcomes 2022;20:106.
105	Shahedifar N, Sadeghi-Bazargani H, Golestani M, Asghari Jaafarabadi M, Pourasghar F, Bazargan-Hejazi S. Psychometric properties of full WHODAS 2.0 questionnaire for application through phone surveys: an experience in PERSIAN traffic cohort. Discover Public Health 2025;22:171.
106	Shulman MA, Myles PS, Chan MT, McIlroy DR, Wallace S, Ponsford J. Measurement of disability-free survival after surgery. Anesthesiology 2015;122:524–36.
107	Silva AG, Cerqueira M, Raquel Santos A, Ferreira C, Alvarelhao J, Queiros A. Inter-rater reliability, standard error of measurement and minimal detectable change of the 12-item WHODAS 2.0 and four performance tests in institutionalized ambulatory older adults. Disability and Rehabilitation 2019;41:366–73.
108	Silva C, Coleta I, Silva AG, Amaro A, Alvarelhao J, Queiros A, Rocha N. Adaptation and validation of WHODAS 2.0 in patients with musculoskeletal pain. Revista de Saude Publica 2013;47:752–8.
109	Silva TFCE, Medeiros PMdSS, Leite CF, Castro SS, Nunes ACL, Jesus-Moraleida FR. Is it time to rethink disability assessment in low back pain? Reliability, internal consistency, and construct validity of the Brazilian WHODAS 2.0 for chronic low back pain. Physiotherapy Research International 2023;28:e2025.
110	Silveira C, Parpinelli MA, Pacagnella RC, Andreucci CB, Angelini CR, Ferreira EC, Cecatti JG, COMMAG study group. Validação da versão de 36 itens do WHO Disability Assessment Schedule 2.0 (WHODAS 2.0) para a avaliação de incapacidade e funcionalidade da mulher associada à morbidade materna. Revista Brasileira de Ginecologia e Obstetricia 2017;39:44–52.
111	Silveira C, Souza RT, Costa ML, Parpinelli MA, Pacagnella RC, Ferreira EC, Mayrink J, Guida JP, Sousa MH, Say L and others. Validation of the WHO Disability Assessment Schedule (WHODAS 2.0) 12‐item tool against the 36‐item version for measuring functioning and disability associated with pregnancy and history of severe maternal morbidity. International Journal of Gynecology & Obstetrics 2018;141:3…
112	Silveira LS, Castro SS, Leite CF, Oliveira NML, Salomão AE, Pereira K. Validade e confiabilidade da versão brasileira do World Health Organization Disability Assessment Schedule em pessoas com cegueira. Fisioterapia e Pesquisa 2019;26:22–30.
113	Smedema SM, Ruiz D, Mohr MJ. Psychometric Validation of the World Health Organization Disability Assessment Schedule 2.0—Twelve-Item Version in Persons With Spinal Cord Injuries. Rehabilitation Research, Policy, and Education 2017;31:7–20.
114	Smedema SM, Yaghmaian RA, Ruiz D, Muller V, Emre U, Fong C. Psychometric Validation of the World Health Organization Disability Assessment Schedule 2.0 - 12-Item Version in Persons with Fibromyalgia Syndrome. Journal of Rehabilitation 2016;82:28–35.
115	Snell DL, Iverson GL, Panenka W, Silverberg ND. Preliminary validation of the WHODAS 2.0 for mild traumatic brain injury. Journal of Neurotrauma 2017;34:3256–61.
116	Snell DL, Siegert RJ, Silverberg ND. Rasch analysis of the World Health Organization Disability Assessment Schedule 2.0 in a mild traumatic brain injury sample. Brain Injury 2020;34:610–8.
117	Sousa AJdS, Silva MCd, Barreto MCA, Nunes BP, Coutinho BD, Castro SSd. Propriedades psicométricas do WHODAS para uso em pessoas com chikungunya no Brasil. Fisioterapia e Pesquisa 2019;26:419–26.
118	Sousa C, Amante MJ, Fonseca S, editor^editors. Translation and cross-cultural adaptation of the instrument WHODAS 2.0 Child and Youth. International Congress of Health and Well-being Intervention: ICHWBI 2019; 2019 May 31–Jun 1; University Campus of Viseu of the Piaget Institute, Portugal: Gustavo Desouzart. p 104–5.
119	Subramaniam M, Abdin E, Vaingankar JA, Sagayadevan V, Shahwan S, Picco L, Chong SA. Validation of the World Health Organization Disability Assessment Schedule 2.0 among older adults in an Asian country. Singapore Medical Journal 2020;61:246–53.
120	Sulyvan Castro S, Ferreira Leite C, Baldin JE, Falangola Accioly M. Validation of the Brazilian version of WHODAS 2.0 in patients on hemodialysis therapy. Fisioterapia em Movimento 2018;31:1–13.
121	Svanborg C, Amer A, Nordenskjöld A, Ramklint M, Söderberg P, Tungström S, Ginsberg Y, Hermansson L. Evidence for validity of the Swedish self-rated 36-item version of the World Health Organization Disability Assessment Schedule 2.0 (WHODAS 2.0) in patients with mental disorders: a multi-centre cross-sectional study using Rasch analysis. Journal of Patient-Reported Outcomes 2022;6:45.
122	Tarvonen-Schröder S, Koivisto M. World Health Organization Disability Assessment Schedule versus Functional Independence Measure in Traumatic Brain Injury. Journal of Rehabilitation Medicine 2023;55:jrm16274.
123	Tavares PA, Oliveira CDL, Ferreira AM, Baldoni NR, Quintino ND, Haikal DSA, Bierrenbach AL, Ribeiro ALP, Sabino EC, Cardoso CS. Evaluation of the properties of WHODAS-12 measurements in individuals with Chagas disease in Brazil. Revista do Instituto de Medicina Tropical de São Paulo 2023;65:e30.
124	Thai H, Robertson C, Friberg L, Hatko A, Ielo D, Attwood DG. WHODAS 2.0: Associations of functional disability with sex, age, and length of care in outpatients with schizophrenia-spectrum disorders. Psychiatry Research 2022;313:114583.
125	Theotokatos G, Escorpizo R, Angelopoulos TJ, Chrysagis NK, Bickenbach J, Venieri A, Karteroliotis K, Grammatopoulou E, Skordilis E, Angelopoulos T. Psychometric Properties of the 12-Item World Health Organization Disability Assessment Schedule (WHODAS 2.0), Greek Version: A Cross-Sectional Study on Applicants of Welfare Benefits. Cureus 2023;15:e48588.
126	Thomas C, Narahari SR, Bose KS, Vivekananda K, Nwe S, West DP, Kwasny M, Kundu RV. Comparison of three quality of life instruments in lymphatic filariasis: DLQI, WHODAS 2.0, and LFSQQ. PLoS Neglected Tropical Diseases 2014;8:e2716.
127	Thomas CC, Rathod SD, De Silva MJ, Weiss HA, Patel V. The 12-item WHO Disability Assessment Schedule II as an outcome measure for treatment of common mental disorders. Global Mental Health 2016;3:e14.
128	Tompke BK, Tang J, Oltean II, Buchan MC, Reaume SV, Ferro MA. Measurement Invariance of the WHODAS 2.0 Across Youth With and Without Physical or Mental Conditions. Assessment 2020;27:1490–501.
129	Tymruk-Skoropad K, Muzyka O, Pavlova I. Measuring health and disability of Ukrainian cadets – translation and cross-cultural adaptation of the WHODAS 2.0. Physiotherapy Quarterly 2022;31:49–56.
130	Umucu E, Schlegelmilch A, Brinck E, Hartman E, Iwanaga K, Estala V, Roskowski M, Lee B, Anderson C, Tansey T. Psychometric Validation of a Measure Assessing Functional Limitations of Students With Disabilities: An Adaptation of the World Health Organization Disability Assessment Schedule 2.0. Rehabilitation Counseling Bulletin 2020;65:0034355220962176.
131	Vaganian L, Bussmann S, Boecker M, Kusch M, Labouvie H, Gerlach AL, Cwik JC. An item analysis according to the Rasch model of the German 12-item WHO Disability Assessment Schedule (WHODAS 2.0). Quality of Life Research 2021;30:2929–38.
132	Vincent C, Gagné J-P, Leroux T, Clothier A, Larivière M, Dumont FS, Gendron M. French-Canadian translation and validation of four questionnaires assessing hearing impairment and handicap. International Journal of Audiology 2017;56:248–59.
133	Wada R, Fujiwara M, Yamada Y, Nakaya N, Fujimori M, So R, Kodama M, Higuchi Y, Kakeda K, Uchitomi Y and others. Validity and Reliability of the Japanese Version of the 12-item Self-administered World Health Organization Disability Assessment Schedule (WHODAS) 2.0 in Patients with Schizophrenia. Acta Medica Okayama 2021;75:315–22.
134	Wang L-E, Zhou J, Jin H. Reliability and validity of the Chinese version of WHO Disability Assessment Schedule 2.0 in mental disability assessment. Chinese Mental Health Journal 2013;27:121–5.
135	Wawrzyniak KM, Finkelman M, Schatman ME, Kulich RJ, Weed VF, Myrta E, DiBenedetto DJ. The World Health Organization Disability Assessment Schedule-2.0 (WHODAS 2.0) in a chronic pain population being considered for chronic opioid therapy. Journal of Pain Research 2019;12:1855–62.
136	Williams GL, de Beurs E, Spinhoven P, Flens G, Paap MCS. Support for the higher-order factor structure of the WHODAS 2.0 self-report version in a Dutch outpatient psychiatric setting. Quality of Life Research 2021;30:2939–49.
137	Wu J-R, Kesselmayer RF, Smedema SM, Chen X, Lee B, Rumrill S, Chan F, Rumrill PD, Chan F. Psychometric properties of the World Health Organization Disability Assessment Schedule in people with multiple sclerosis. Journal of Vocational Rehabilitation 2020;52:185–94.
138	Young CA, Rog DJ, Sharrack B, Constantinescu C, Kalra S, Harrower T, Langdon D, Tennant A, Mills RJ, the Trajectories of Outcome in Neurological Conditions Study G. Measuring disability in multiple sclerosis: the WHODAS 2.0. Quality of Life Research 2023;32:3235–46.
139	Younus MI, Wang D-M, Yu F-f, Fang H, Guo X. Reliability and validity of the 12-item WHODAS 2.0 in patients with Kashin–Beck disease. Rheumatology International 2017;37:1567–73.
140	Yuliana S, Muslih M, Sim J, Vidyanti AN, Brahmadhi A, Tsai HT. Development and validation of the World Health Organization disability Assessment Schedule 2.0 (WHODAS 2.0) Indonesian version in stroke survivors. Disability and Rehabilitation 2022;44:4459–66.
141	Zacarias LC, Câmara KJdC, Alves BM, Morano MTAP, Viana CMS, Mont’Alverne DGB, Castro SS, Leite CF. Validation of the World Health Organization Disability Assessment Schedule (WHODAS 2.0) for individuals with COPD. Disability and Rehabilitation 2022;44:5663–8.
142	Zhao HP, Liu Y, Li HL, Ma L, Zhang YJ, Wang J. Activity limitation and participation restrictions of breast cancer patients receiving chemotherapy: psychometric properties and validation of the Chinese version of the WHODAS 2.0. Quality of Life Research 2013;22:897–906.
143	Zhou W, Liu Q, Yu Y, Xiao S, Chen L, Khoshnood K, Zheng S. Proxy reliability of the 12-item world health organization disability assessment schedule II among adult patients with mental disorders. Quality of Life Research 2020;29:2219–29.
